# Supplementary material for: Mass drug administration coverage and its determinants for the elimination of onchocerciasis in Ulanga District, Tanzania
Source: PLoS Negl Trop Dis. 2025 Apr 15;19(4):e0012219. doi: 10.1371/journal.pntd.0012219 (PMC12047752; doi:10.1371/journal.pntd.0012219)
Supplement: S1 Data — (XLSX) [file pntd.0012219.s001.xlsx]

## Sheet: Advanced Analysis
Ward	VillageName	Gender	Age	EducationLevel	Occupation	Employment_Status	MaritalStatus	Duration_Lived	Heard_Oncho	Oncho_Symptoms	Oncho_Effects	Perceived_MDA_Prevention_Effects	Perceived_MDA_Distribution_Interval	MDA_Drug_Uptake	Reason_Taking_PCT	MDA_Distribution_Modality	MDA_Distribution_Area	Perceived IVM_Benefit_Symptoms_Control	Reason_not_taking_IVM_PCT	IVM_PCT_Side_Effects	Know_any_Treated_Oncho_Patient	Pre_MDA_Health_education_source	Advocacy	Advocacy_Topic	Perceived_Benefit_Advocacy
Uponera	Uponera	F	50	Primary	Peasant	Unemployed	Married_Cohabiting	Obove One year	Yes	Understand	Atleat two	Prevent	Every 6 Month	Taken PCT	Fear of Alcohoc restriction	House to House	Leaders Compund	They stop itching	Alcohol Restriction	Infuenced next uptake	Influenced next uptake	Yes from Health worker	Yes	Oncho only	Influnced next uptake
Uponera	Uponera	M	32	Primary	Peasant	Unemployed	Married_Cohabiting	Obove One year	Yes	Understand	Atleat two	Don’t Prevent	Don’t know	Never taken PCT	Side Effects	Don’t Know	Don’t know	Don’t Know	Drud and disease belief	Infuenced next uptake	Didn’t influenced next uptake	No I have never heard about it	Yes	Oncho only	Influnced next uptake
Uponera	Uponera	F	70	Primary	Peasant	Unemployed	Married_Cohabiting	Obove One year	Yes	Understand	Atleat two	Prevent	Every 6 Month	Never taken PCT	Side Effects	House to House	Leaders Compund	They stop itching	No Specific reason	Infuenced next uptake	Didn’t influenced next uptake	Yes from Health worker	Yes	Oncho only	Didn’t influenced next uptake
Uponera	Uponera	F	44	Primary	Peasant	Unemployed	Not Married	Obove One year	Yes	Understand	Atleat two	Prevent	Every 6 Month	Taken PCT	Prevention effects	House to House	Brough at household	They stop itching	No Specific reason	Didn’t influenced next uptake	Didn’t influenced next uptake	Yes from Health worker	Yes	Oncho only	Influnced next uptake
Uponera	Uponera	M	21	Secondary	Peasant	Unemployed	Not Married	Obove One year	Yes	Understand	Atleat two	Prevent	Once a year	Taken PCT	Prevention effects	House to House	Leaders Compund	They stop itching	No Specific reason	Didn’t influenced next uptake	Didn’t influenced next uptake	Yes from Health worker	No	Don’t remember	Didn’t influenced next uptake
Uponera	Uponera	F	48	Primary	Peasant	Unemployed	Married_Cohabiting	Obove One year	Yes	Understand	Atleat two	Prevent	Once a year	Taken PCT	Fear of Alcohoc restriction	House to House	Leaders Compund	They stop itching	No Specific reason	Didn’t influenced next uptake	Influenced next uptake	Yes from Health worker	Yes	Oncho only	Influnced next uptake
Uponera	Uponera	F	40	Primary	Peasant	Unemployed	Married_Cohabiting	Obove One year	Yes	Understand	Atleat two	Prevent	Every 6 Month	Taken PCT	Prevention effects	House to House	Leaders Compund	They stop itching	No Specific reason	Didn’t influenced next uptake	Didn’t influenced next uptake	Yes from Health worker	Yes	Oncho only	Influnced next uptake
Uponera	Uponera	F	35	Primary	Peasant	Unemployed	Not Married	Obove One year	Yes	Understand	Atleat two	Prevent	Every 6 Month	Taken PCT	Prevention effects	House to House	Brough at household	They stop itching	No Specific reason	Didn’t influenced next uptake	Influenced next uptake	Yes from Health worker	Yes	Oncho only	Influnced next uptake
Uponera	Uponera	F	35	Primary	Peasant	Unemployed	Not Married	Obove One year	Yes	Understand	Atleat two	Prevent	Every 6 Month	Taken PCT	Prevention effects	House to House	Leaders Compund	They stop itching	No Specific reason	Didn’t influenced next uptake	Didn’t influenced next uptake	Yes from Health worker	Yes	Oncho only	Influnced next uptake
Uponera	Uponera	F	44	Primary	Peasant	Unemployed	Not Married	Obove One year	Yes	Understand	Atleat two	Prevent	Every 6 Month	Taken PCT	Prevention effects	Fixed post	Leaders Compund	They stop itching	No Specific reason	Didn’t influenced next uptake	Didn’t influenced next uptake	Yes from Health worker	Yes	Oncho only	Influnced next uptake
Uponera	Uponera	F	45	Primary	Peasant	Unemployed	Married_Cohabiting	Obove One year	Yes	Understand	Atleat two	Prevent	Every 6 Month	Taken PCT	Prevention effects	House to House	Leaders Compund	They stop itching	No Specific reason	Didn’t influenced next uptake	Didn’t influenced next uptake	Yes from Health worker	Yes	Oncho only	Influnced next uptake
Uponera	Uponera	M	57	Primary	Peasant	Unemployed	Married_Cohabiting	Obove One year	Yes	Understand	Atleat two	Prevent	Every 6 Month	Taken PCT	Prevention effects	House to House	Leaders Compund	They stop itching	Alcohol Restriction	Infuenced next uptake	Didn’t influenced next uptake	Yes from Health worker	Yes	Oncho only	Didn’t influenced next uptake
Uponera	Uponera	F	30	Primary	Peasant	Unemployed	Not Married	Obove One year	Yes	Understand	Atleat two	Prevent	Every 6 Month	Taken PCT	Prevention effects	House to House	Brough at household	They stop itching	No Specific reason	Didn’t influenced next uptake	Influenced next uptake	Yes from Health worker	Yes	Oncho only	Influnced next uptake
Uponera	Uponera	F	24	Primary	Peasant	Unemployed	Not Married	Obove One year	Yes	Understand	Atleat two	Prevent	Every 6 Month	Taken PCT	Prevention effects	House to House	Brough at household	They stop itching	No Specific reason	Didn’t influenced next uptake	Didn’t influenced next uptake	Yes from Health worker	Yes	Oncho only	Influnced next uptake
Uponera	Uponera	M	28	Secondary	Peasant	Unemployed	Married_Cohabiting	Obove One year	Yes	Understand	Atleat two	Prevent	Every 6 Month	Taken PCT	Prevention effects	House to House	Leaders Compund	They stop itching	No Specific reason	Didn’t influenced next uptake	Didn’t influenced next uptake	Yes from Health worker	No	Don’t remember	Didn’t influenced next uptake
Uponera	Uponera	F	41	Primary	Peasant	Unemployed	Married_Cohabiting	Obove One year	Yes	Understand	Atleat two	Prevent	Every 6 Month	Taken PCT	Prevention effects	House to House	Brough at household	They stop itching	No Specific reason	Didn’t influenced next uptake	Didn’t influenced next uptake	Yes from Health worker	Yes	Oncho only	Influnced next uptake
Uponera	Uponera	F	22	Secondary	Peasant	Unemployed	Married_Cohabiting	Obove One year	Yes	Understand	Atleat two	Prevent	Every 6 Month	Taken PCT	Prevention effects	House to House	Brough at household	They stop itching	No Specific reason	Didn’t influenced next uptake	Didn’t influenced next uptake	Yes from Health worker	Yes	Oncho only	Influnced next uptake
Uponera	Uponera	F	61	Primary	SMEs	Self Employed	Not Married	Obove One year	Yes	Understand	Atleat two	Prevent	Every 6 Month	Never taken PCT	Side Effects	House to House	Brough at household	They stop itching	Side Effect	Infuenced next uptake	Didn’t influenced next uptake	Yes from Health worker	Yes	Oncho only	Didn’t influenced next uptake
Uponera	Uponera	M	70	Primary	Peasant	Unemployed	Married_Cohabiting	Obove One year	Yes	Understand	Atleat two	Prevent	Every 6 Month	Taken PCT	Prevention effects	House to House	Brough at household	They stop itching	No Specific reason	Didn’t influenced next uptake	Didn’t influenced next uptake	Yes from Health worker	Yes	Oncho only	Influnced next uptake
Uponera	Uponera	F	50	Primary	Peasant	Unemployed	Married_Cohabiting	Obove One year	Yes	Understand	Atleat two	Prevent	Every 6 Month	Taken PCT	Prevention effects	House to House	Brough at household	They stop itching	No Specific reason	Didn’t influenced next uptake	Didn’t influenced next uptake	Yes from Health worker	Yes	Oncho only	Influnced next uptake
Uponera	Uponera	F	57	Primary	Peasant	Unemployed	Not Married	Obove One year	Yes	Understand	Atleat two	Prevent	Once a year	Taken PCT	Prevention effects	House to House	Brough at household	Don’t Stop Itching	No Specific reason	Didn’t influenced next uptake	Didn’t influenced next uptake	Yes from Health worker	Yes	Oncho only	Influnced next uptake
Uponera	Uponera	F	29	Primary	Peasant	Unemployed	Not Married	Obove One year	Yes	Understand	Atleat two	Prevent	Once a year	Taken PCT	Prevention effects	House to House	Brough at household	Don’t Stop Itching	No Specific reason	Didn’t influenced next uptake	Didn’t influenced next uptake	Yes from Health worker	Yes	Oncho only	Influnced next uptake
Uponera	Uponera	F	30	Primary	Peasant	Unemployed	Not Married	Obove One year	Yes	Understand	Atleat two	Prevent	Once a year	Taken PCT	Prevention effects	House to House	Brough at household	Don’t Stop Itching	No Specific reason	Didn’t influenced next uptake	Didn’t influenced next uptake	Yes from Health worker	Yes	Oncho only	Influnced next uptake
Uponera	Uponera	F	78	None	Peasant	Unemployed	Not Married	Obove One year	Yes	Understand	Atleat two	Prevent	Once a year	Taken PCT	Side Effects	Don’t Know	Don’t know	They stop itching	No Specific reason	Didn’t influenced next uptake	Didn’t influenced next uptake	Yes from Health worker	Yes	Oncho only	Didn’t influenced next uptake
Uponera	Uponera	F	41	Primary	Peasant	Unemployed	Not Married	Obove One year	Yes	Understand	One Effect	Prevent	Once a year	Taken PCT	Prevention effects	House to House	CDD's Compound	Don’t Stop Itching	No Specific reason	Didn’t influenced next uptake	Didn’t influenced next uptake	No I have never heard about it	No	Don’t remember	Didn’t influenced next uptake
Uponera	Uponera	F	50	Primary	Peasant	Unemployed	Not Married	Obove One year	Yes	Understand	Atleat two	Prevent	Once a year	Taken PCT	Prevention effects	House to House	Brough at household	Don’t Stop Itching	No Specific reason	Didn’t influenced next uptake	Didn’t influenced next uptake	Yes from Health worker	Yes	Oncho only	Influnced next uptake
Uponera	Uponera	F	39	Primary	Peasant	Unemployed	Married_Cohabiting	Obove One year	Yes	Understand	Atleat two	Prevent	Once a year	Taken PCT	Prevention effects	House to House	Brough at household	Don’t Stop Itching	No Specific reason	Didn’t influenced next uptake	Didn’t influenced next uptake	Yes from Health worker	Yes	Oncho only	Influnced next uptake
Uponera	Uponera	F	66	Primary	Peasant	Unemployed	Not Married	Obove One year	Yes	Understand	Atleat two	Prevent	Once a year	Taken PCT	Prevention effects	House to House	CDD's Compound	They stop itching	No Specific reason	Didn’t influenced next uptake	Didn’t influenced next uptake	Yes from Health worker	Yes	Oncho only	Influnced next uptake
Uponera	Uponera	F	32	Primary	Peasant	Unemployed	Not Married	Obove One year	Yes	Understand	Atleat two	Prevent	Once a year	Taken PCT	Prevention effects	House to House	Brough at household	Don’t Stop Itching	No Specific reason	Didn’t influenced next uptake	Didn’t influenced next uptake	Yes from Health worker	Yes	Oncho only	Influnced next uptake
Isongo	Isongo	M	45	Primary	Peasant	Unemployed	Married_Cohabiting	Obove One year	Yes	Understand	Atleat two	Prevent	Once a year	Taken PCT	Prevention effects	House to House	CDD's Compound	They stop itching	Alcohol Restriction	Didn’t influenced next uptake	Didn’t influenced next uptake	Yes from CDD	No	Don’t remember	Didn’t influenced next uptake
Isongo	Isongo	M	42	Primary	Peasant	Unemployed	Married_Cohabiting	Obove One year	Yes	Understand	Atleat two	Prevent	Once a year	Taken PCT	Prevention effects	House to House	CDD's Compound	Don’t Stop Itching	Alcohol Restriction	Didn’t influenced next uptake	Didn’t influenced next uptake	No I have never heard about it	No	Don’t remember	Didn’t influenced next uptake
Isongo	Isongo	F	33	Primary	Peasant	Unemployed	Married_Cohabiting	Obove One year	Yes	Understand	Atleat two	Prevent	Once a year	Taken PCT	Prevention effects	House to House	CDD's Compound	Don’t Stop Itching	No Specific reason	Infuenced next uptake	Didn’t influenced next uptake	Yes from Health worker	No	Don’t remember	Didn’t influenced next uptake
Isongo	Isongo	F	15	Secondary	Student	Unemployed	Not Married	Obove One year	Yes	Understand	Atleat two	Prevent	Once a year	Taken PCT	Fear of Alcohoc restriction	House to House	CDD's Compound	They stop itching	Myth on Infertility_FP	Didn’t influenced next uptake	Didn’t influenced next uptake	No I have never heard about it	No	Don’t remember	Didn’t influenced next uptake
Isongo	Isongo	F	35	Primary	Peasant	Unemployed	Not Married	Obove One year	Yes	Don’t Understand	Atleat two	Prevent	Every 6 Month	Taken PCT	Fear of Alcohoc restriction	House to House	CDD's Compound	They stop itching	Alcohol Restriction	Didn’t influenced next uptake	Didn’t influenced next uptake	Yes from Health worker	No	Don’t remember	Didn’t influenced next uptake
Isongo	Isongo	F	45	Primary	Peasant	Unemployed	Married_Cohabiting	Obove One year	Yes	Understand	Atleat two	Prevent	Once a year	Taken PCT	Prevention effects	House to House	CDD's Compound	Don’t Stop Itching	Myth on Infertility_FP	Didn’t influenced next uptake	Influenced next uptake	Yes from Health worker	No	Don’t remember	Didn’t influenced next uptake
Isongo	Isongo	F	63	Primary	Peasant	Unemployed	Not Married	Below One Yer	Yes	Understand	Atleat two	Prevent	Once a year	Taken PCT	Fear of Alcohoc restriction	House to House	CDD's Compound	Don’t Stop Itching	Myth on Infertility_FP	Didn’t influenced next uptake	Didn’t influenced next uptake	Yes from Health worker	No	Don’t remember	Didn’t influenced next uptake
Isongo	Isongo	F	40	None	Peasant	Unemployed	Not Married	Obove One year	Yes	Understand	Atleat two	Prevent	Once a year	Taken PCT	Fear of Alcohoc restriction	House to House	CDD's Compound	They stop itching	Myth on Infertility_FP	Didn’t influenced next uptake	Didn’t influenced next uptake	Yes from Health worker	Yes	Hygiene and Ocho	Influnced next uptake
Isongo	Isongo	F	38	Primary	Peasant	Unemployed	Married_Cohabiting	Obove One year	Yes	Don’t Understand	Atleat two	Prevent	Once a year	Taken PCT	Fear of Alcohoc restriction	House to House	CDD's Compound	They stop itching	Myth on Infertility_FP	Didn’t influenced next uptake	Didn’t influenced next uptake	Yes from Health worker	Yes	Oncho only	Influnced next uptake
Isongo	Isongo	F	20	Secondary	Peasant	Unemployed	Married_Cohabiting	Obove One year	Yes	Understand	Atleat two	Prevent	Once a year	Taken PCT	Fear of Alcohoc restriction	House to House	CDD's Compound	They stop itching	Myth on Infertility_FP	Didn’t influenced next uptake	Didn’t influenced next uptake	Yes from Health worker	Yes	Oncho only	Influnced next uptake
Isongo	Isongo	F	67	Primary	Peasant	Unemployed	Not Married	Obove One year	Yes	Don’t Understand	Atleat two	Prevent	Once a year	Taken PCT	Fear of Alcohoc restriction	House to House	CDD's Compound	They stop itching	Alcohol Restriction	Didn’t influenced next uptake	Didn’t influenced next uptake	Yes from Health worker	Yes	Hygiene and Ocho	Influnced next uptake
Isongo	Isongo	M	19	Primary	Peasant	Unemployed	Not Married	Obove One year	Yes	Understand	Atleat two	Prevent	Once a year	Taken PCT	Fear of Alcohoc restriction	House to House	CDD's Compound	They stop itching	Myth on Infertility_FP	Didn’t influenced next uptake	Didn’t influenced next uptake	Yes from Health worker	Yes	Hygiene and Ocho	Influnced next uptake
Isongo	Isongo	M	34	Primary	Peasant	Unemployed	Married_Cohabiting	Obove One year	Yes	Understand	Atleat two	Prevent	Once a year	Taken PCT	Fear of Alcohoc restriction	House to House	CDD's Compound	They stop itching	No Specific reason	Didn’t influenced next uptake	Didn’t influenced next uptake	Yes from Health worker	Yes	Hygiene and Ocho	Influnced next uptake
Isongo	Isongo	F	26	None	Peasant	Unemployed	Not Married	Obove One year	Yes	Understand	Atleat two	Prevent	Once a year	Taken PCT	Fear of Alcohoc restriction	House to House	CDD's Compound	They stop itching	Myth on Infertility_FP	Didn’t influenced next uptake	Didn’t influenced next uptake	Yes from Health worker	Yes	Hygiene and Ocho	Influnced next uptake
Isongo	Isongo	F	44	Primary	Peasant	Unemployed	Not Married	Obove One year	Yes	Understand	Atleat two	Prevent	Once a year	Taken PCT	Fear of Alcohoc restriction	House to House	CDD's Compound	They stop itching	Myth on Infertility_FP	Didn’t influenced next uptake	Didn’t influenced next uptake	Yes from Health worker	No	Don’t remember	Didn’t influenced next uptake
Isongo	Isongo	M	30	Primary	Peasant	Unemployed	Married_Cohabiting	Obove One year	Yes	Understand	Atleat two	Prevent	Once a year	Taken PCT	Fear of Alcohoc restriction	House to House	CDD's Compound	They stop itching	Myth on Infertility_FP	Didn’t influenced next uptake	Didn’t influenced next uptake	Yes from Health worker	Yes	Hygiene and Ocho	Influnced next uptake
Isongo	Isongo	F	40	None	Peasant	Unemployed	Married_Cohabiting	Obove One year	Yes	Understand	Atleat two	Prevent	Once a year	Taken PCT	Fear of Alcohoc restriction	House to House	CDD's Compound	They stop itching	Myth on Infertility_FP	Didn’t influenced next uptake	Didn’t influenced next uptake	Yes from Health worker	Yes	Hygiene and Ocho	Influnced next uptake
Isongo	Isongo	F	19	Secondary	Peasant	Unemployed	Married_Cohabiting	Obove One year	Yes	Understand	Atleat two	Prevent	Once a year	Taken PCT	Fear of Alcohoc restriction	House to House	CDD's Compound	They stop itching	Myth on Infertility_FP	Didn’t influenced next uptake	Didn’t influenced next uptake	Yes from Health worker	Yes	Hygiene and Ocho	Influnced next uptake
Isongo	Isongo	F	16	Primary	Peasant	Unemployed	Not Married	Obove One year	Yes	Understand	Atleat two	Prevent	Once a year	Taken PCT	Fear of Alcohoc restriction	House to House	CDD's Compound	They stop itching	Myth on Infertility_FP	Didn’t influenced next uptake	Didn’t influenced next uptake	Yes from Health worker	Yes	Oncho only	Influnced next uptake
Isongo	Isongo	F	50	Primary	Peasant	Unemployed	Not Married	Obove One year	Yes	Understand	Atleat two	Prevent	Once a year	Taken PCT	Fear of Alcohoc restriction	House to House	CDD's Compound	They stop itching	Myth on Infertility_FP	Didn’t influenced next uptake	Didn’t influenced next uptake	Yes from Health worker	Yes	Hygiene and Ocho	Influnced next uptake
Isongo	Isongo	M	46	Primary	Peasant	Unemployed	Married_Cohabiting	Obove One year	Yes	Understand	Atleat two	Prevent	Once a year	Taken PCT	Fear of Alcohoc restriction	House to House	CDD's Compound	They stop itching	Myth on Infertility_FP	Didn’t influenced next uptake	Didn’t influenced next uptake	Yes from Health worker	Yes	Oncho only	Influnced next uptake
Isongo	Isongo	M	42	Secondary	Peasant	Unemployed	Not Married	Obove One year	Yes	Understand	Atleat two	Prevent	Once a year	Taken PCT	Fear of Alcohoc restriction	House to House	CDD's Compound	They stop itching	Myth on Infertility_FP	Didn’t influenced next uptake	Didn’t influenced next uptake	Yes from Health worker	Yes	Oncho only	Influnced next uptake
Isongo	Isongo	F	28	Primary	Peasant	Unemployed	Married_Cohabiting	Obove One year	Yes	Understand	Atleat two	Prevent	Once a year	Taken PCT	Fear of Alcohoc restriction	House to House	CDD's Compound	They stop itching	Myth on Infertility_FP	Didn’t influenced next uptake	Didn’t influenced next uptake	Yes from Health worker	Yes	Hygiene and Ocho	Influnced next uptake
Isongo	Isongo	F	37	Primary	Peasant	Unemployed	Not Married	Obove One year	Yes	Understand	One Effect	Prevent	Once a year	Taken PCT	Prevention effects	Fixed post	Leaders Compund	They stop itching	Myth on Infertility_FP	Didn’t influenced next uptake	Influenced next uptake	No I have never heard about it	No	Don’t remember	Didn’t influenced next uptake
Isongo	Isongo	M	52	Primary	Peasant	Unemployed	Not Married	Obove One year	Yes	Understand	Atleat two	Prevent	Every 6 Month	Never taken PCT	Fear of Alcohoc restriction	Fixed post	Brough at household	They stop itching	Alcohol Restriction	Infuenced next uptake	Influenced next uptake	Yes from Health worker	No	Don’t remember	Didn’t influenced next uptake
Isongo	Isongo	F	31	Secondary	Peasant	Unemployed	Not Married	Obove One year	Yes	Understand	One Effect	Prevent	Once a year	Taken PCT	Prevention effects	House to House	Brough at household	They stop itching	No Specific reason	Infuenced next uptake	Influenced next uptake	Yes from Health worker	Yes	Other topic but not Oncho	Didn’t influenced next uptake
Isongo	Isongo	M	44	Primary	Peasant	Unemployed	Married_Cohabiting	Obove One year	Yes	Understand	Atleat two	Don’t Prevent	Don’t know	Never taken PCT	Side Effects	Don’t Know	Don’t know	Don’t Know	Myth on Infertility_FP	Infuenced next uptake	Didn’t influenced next uptake	Yes from Health worker	No	Don’t remember	Didn’t influenced next uptake
Isongo	Isongo	F	41	Primary	Peasant	Unemployed	Married_Cohabiting	Obove One year	Yes	Understand	Atleat two	Don’t Prevent	Don’t know	Never taken PCT	Side Effects	Don’t Know	Don’t know	Don’t Know	Myth on Infertility_FP	Didn’t influenced next uptake	Influenced next uptake	Yes from Health worker	No	Don’t remember	Didn’t influenced next uptake
Isongo	Isongo	F	41	Primary	Peasant	Unemployed	Not Married	Obove One year	Yes	Understand	One Effect	Prevent	Once a year	Taken PCT	Prevention effects	House to House	Brough at household	They stop itching	No Specific reason	Didn’t influenced next uptake	Influenced next uptake	Yes from Health worker	No	Don’t remember	Didn’t influenced next uptake
Isongo	Isongo	M	76	Primary	Peasant	Unemployed	Married_Cohabiting	Obove One year	Yes	Understand	One Effect	Prevent	Once a year	Taken PCT	Prevention effects	House to House	Brough at household	They stop itching	No Specific reason	Didn’t influenced next uptake	Influenced next uptake	Yes from Health worker	No	Don’t remember	Didn’t influenced next uptake
Isongo	Isongo	F	26	Primary	Peasant	Unemployed	Not Married	Obove One year	Yes	Don’t Understand	One Effect	Prevent	Once a year	Taken PCT	Prevention effects	House to House	Brough at household	They stop itching	No Specific reason	Didn’t influenced next uptake	Influenced next uptake	Yes from Health worker	No	Don’t remember	Didn’t influenced next uptake
Isongo	Isongo	M	80	Primary	Peasant	Unemployed	Married_Cohabiting	Obove One year	Yes	Understand	One Effect	Prevent	Once a year	Taken PCT	Prevention effects	Fixed post	Leaders Compund	They stop itching	No Specific reason	Infuenced next uptake	Influenced next uptake	Yes from Health worker	Yes	Hygiene and Ocho	Influnced next uptake
Isongo	Isongo	M	21	Secondary	Peasant	Unemployed	Not Married	Obove One year	Yes	Understand	One Effect	Prevent	Once a year	Taken PCT	Prevention effects	Fixed post	Leaders Compund	They stop itching	No Specific reason	Infuenced next uptake	Influenced next uptake	Yes from Health worker	Yes	Hygiene and Ocho	Influnced next uptake
Isongo	Isongo	F	69	Primary	Peasant	Unemployed	Married_Cohabiting	Obove One year	Yes	Understand	One Effect	Prevent	Once a year	Taken PCT	Prevention effects	Fixed post	Leaders Compund	Don’t Know	No Specific reason	Infuenced next uptake	Influenced next uptake	Yes from Health worker	Yes	Hygiene and Ocho	Influnced next uptake
Isongo	Isongo	F	55	Primary	Peasant	Unemployed	Married_Cohabiting	Obove One year	Yes	Understand	Atleat two	Prevent	Once a year	Taken PCT	Prevention effects	Fixed post	Leaders Compund	They stop itching	No Specific reason	Didn’t influenced next uptake	Didn’t influenced next uptake	Yes from CDD	No	Don’t remember	Didn’t influenced next uptake
Isongo	Isongo	F	35	Primary	Peasant	Unemployed	Not Married	Obove One year	No	Don’t Understand	One Effect	Don’t Prevent	Don’t know	Never taken PCT	Side Effects	Don’t Know	Don’t know	Don’t Know	No Specific reason	Infuenced next uptake	Didn’t influenced next uptake	No I have never heard about it	No	Don’t remember	Didn’t influenced next uptake
Isongo	Isongo	F	15	None	Peasant	Unemployed	Not Married	Obove One year	Yes	Understand	One Effect	Prevent	Once a year	Taken PCT	Prevention effects	House to House	Brough at household	Don’t Know	No Specific reason	Infuenced next uptake	Influenced next uptake	Yes from Health worker	No	Don’t remember	Didn’t influenced next uptake
Isongo	Isongo	F	47	Primary	Peasant	Unemployed	Married_Cohabiting	Obove One year	Yes	Understand	One Effect	Prevent	Once a year	Taken PCT	Prevention effects	House to House	Brough at household	They stop itching	No Specific reason	Infuenced next uptake	Influenced next uptake	Yes from Health worker	No	Don’t remember	Didn’t influenced next uptake
Isongo	Isongo	F	23	Secondary	Peasant	Unemployed	Not Married	Obove One year	Yes	Understand	One Effect	Prevent	Once a year	Taken PCT	Prevention effects	House to House	Brough at household	They stop itching	No Specific reason	Infuenced next uptake	Influenced next uptake	No I have never heard about it	No	Don’t remember	Didn’t influenced next uptake
Isongo	Isongo	F	23	Primary	Peasant	Unemployed	Married_Cohabiting	Obove One year	Yes	Understand	Atleat two	Prevent	Once a year	Taken PCT	Prevention effects	Fixed post	Leaders Compund	They stop itching	No Specific reason	Infuenced next uptake	Influenced next uptake	Yes from TV and radio	No	Don’t remember	Didn’t influenced next uptake
Isongo	Isongo	F	25	Secondary	Peasant	Unemployed	Not Married	Obove One year	Yes	Understand	One Effect	Prevent	Once a year	Taken PCT	Prevention effects	House to House	Brough at household	They stop itching	No Specific reason	Infuenced next uptake	Influenced next uptake	Yes from TV and radio	Yes	Other topic but not Oncho	Didn’t influenced next uptake
Isongo	Isongo	M	27	Primary	Peasant	Unemployed	Married_Cohabiting	Obove One year	Yes	Understand	One Effect	Prevent	Once a year	Taken PCT	Prevention effects	House to House	Brough at household	They stop itching	No Specific reason	Infuenced next uptake	Influenced next uptake	Yes from Health worker	No	Don’t remember	Didn’t influenced next uptake
Isongo	Isongo	M	44	Primary	Peasant	Unemployed	Married_Cohabiting	Obove One year	Yes	Understand	One Effect	Prevent	Once a year	Taken PCT	Prevention effects	House to House	Brough at household	They stop itching	No Specific reason	Infuenced next uptake	Influenced next uptake	No I have never heard about it	Yes	Other topic but not Oncho	Didn’t influenced next uptake
Isongo	Isongo	F	28	Primary	Peasant	Unemployed	Married_Cohabiting	Obove One year	Yes	Understand	One Effect	Prevent	Once a year	Taken PCT	Prevention effects	House to House	Brough at household	They stop itching	No Specific reason	Didn’t influenced next uptake	Influenced next uptake	Yes from Health worker	No	Don’t remember	Didn’t influenced next uptake
Isongo	Isongo	F	58	Primary	Extension Worker	Public employee	Not Married	Obove One year	Yes	Understand	Atleat two	Prevent	Once a year	Taken PCT	Prevention effects	House to House	Brough at household	Don’t Stop Itching	No Specific reason	Didn’t influenced next uptake	Influenced next uptake	Yes from Health worker	No	Don’t remember	Didn’t influenced next uptake
Isongo	Isongo	F	84	None	Peasant	Unemployed	Not Married	Obove One year	Yes	Understand	One Effect	Prevent	Once a year	Taken PCT	Prevention effects	Fixed post	Leaders Compund	They stop itching	No Specific reason	Infuenced next uptake	Influenced next uptake	No I have never heard about it	No	Don’t remember	Didn’t influenced next uptake
Isongo	Isongo	F	18	Primary	Peasant	Unemployed	Not Married	Obove One year	No	Don’t Understand	One Effect	Don’t Prevent	Don’t know	Never taken PCT	Side Effects	Don’t Know	Don’t know	Don’t Know	Drud and disease belief	Infuenced next uptake	Didn’t influenced next uptake	No I have never heard about it	No	Don’t remember	Didn’t influenced next uptake
Isongo	Isongo	M	24	College	Peasant	Unemployed	Not Married	Below One Yer	No	Don’t Understand	One Effect	Don’t Prevent	Don’t know	Never taken PCT	Side Effects	Don’t Know	Don’t know	Don’t Know	No Specific reason	Didn’t influenced next uptake	Influenced next uptake	No I have never heard about it	No	Don’t remember	Didn’t influenced next uptake
Isongo	Isongo	M	31	College	Extension Worker	Public employee	Married_Cohabiting	Obove One year	Yes	Understand	One Effect	Prevent	Once a year	Taken PCT	Prevention effects	House to House	Brough at household	They stop itching	No Specific reason	Didn’t influenced next uptake	Influenced next uptake	No I have never heard about it	No	Don’t remember	Didn’t influenced next uptake
Isongo	Isongo	F	33	Primary	Peasant	Unemployed	Not Married	Obove One year	Yes	Understand	One Effect	Prevent	Once a year	Taken PCT	Prevention effects	House to House	Brough at household	They stop itching	No Specific reason	Infuenced next uptake	Influenced next uptake	No I have never heard about it	Yes	Other topic but not Oncho	Didn’t influenced next uptake
Isongo	Isongo	F	15	Primary	Student	Unemployed	Not Married	Obove One year	Yes	Understand	One Effect	Prevent	Once a year	Taken PCT	Prevention effects	House to House	Brough at household	They stop itching	No Specific reason	Infuenced next uptake	Influenced next uptake	No I have never heard about it	No	Don’t remember	Didn’t influenced next uptake
Isongo	Isongo	F	25	Secondary	SMEs	Self Employed	Not Married	Obove One year	No	Don’t Understand	One Effect	Don’t Prevent	Don’t know	Never taken PCT	Side Effects	Don’t Know	Don’t know	Don’t Know	No Specific reason	Didn’t influenced next uptake	Didn’t influenced next uptake	No I have never heard about it	No	Don’t remember	Didn’t influenced next uptake
Isongo	Isongo	M	42	Primary	SMEs	Self Employed	Married_Cohabiting	Obove One year	Yes	Understand	Atleat two	Prevent	Every 6 Month	Taken PCT	Prevention effects	House to House	Brough at household	They stop itching	No Specific reason	Infuenced next uptake	Influenced next uptake	Yes from Health worker	No	Don’t remember	Didn’t influenced next uptake
Isongo	Isongo	F	30	Primary	Peasant	Unemployed	Not Married	Obove One year	No	Don’t Understand	One Effect	Don’t Prevent	Don’t know	Never taken PCT	Side Effects	Don’t Know	Don’t know	Don’t Know	Drud and disease belief	Didn’t influenced next uptake	Didn’t influenced next uptake	No I have never heard about it	No	Don’t remember	Didn’t influenced next uptake
Isongo	Isongo	M	28	Primary	Peasant	Unemployed	Married_Cohabiting	Obove One year	Yes	Understand	One Effect	Prevent	Once a year	Taken PCT	Prevention effects	House to House	Brough at household	They stop itching	No Specific reason	Didn’t influenced next uptake	Influenced next uptake	Yes from Health worker	No	Don’t remember	Didn’t influenced next uptake
Isongo	Isongo	F	29	Primary	Peasant	Unemployed	Married_Cohabiting	Obove One year	Yes	Don’t Understand	One Effect	Prevent	Once a year	Taken PCT	Prevention effects	House to House	Brough at household	They stop itching	No Specific reason	Infuenced next uptake	Influenced next uptake	No I have never heard about it	No	Don’t remember	Didn’t influenced next uptake
Isongo	Isongo	M	22	Primary	Peasant	Unemployed	Not Married	Obove One year	No	Don’t Understand	One Effect	Don’t Prevent	Don’t know	Never taken PCT	Side Effects	Don’t Know	Don’t know	Don’t Know	Drud and disease belief	Didn’t influenced next uptake	Didn’t influenced next uptake	No I have never heard about it	No	Don’t remember	Didn’t influenced next uptake
Isongo	Isongo	M	35	None	Peasant	Unemployed	Married_Cohabiting	Obove One year	Yes	Understand	One Effect	Don’t Prevent	Don’t know	Never taken PCT	Side Effects	Don’t Know	Don’t know	Don’t Know	No Specific reason	Didn’t influenced next uptake	Didn’t influenced next uptake	No I have never heard about it	No	Don’t remember	Didn’t influenced next uptake
Isongo	Isongo	F	32	Primary	Peasant	Unemployed	Married_Cohabiting	Obove One year	No	Don’t Understand	One Effect	Don’t Prevent	Don’t know	Never taken PCT	Side Effects	Don’t Know	Don’t know	Don’t Know	No Specific reason	Didn’t influenced next uptake	Didn’t influenced next uptake	No I have never heard about it	No	Don’t remember	Didn’t influenced next uptake
Isongo	Uponera	F	21	Primary	Peasant	Unemployed	Married_Cohabiting	Obove One year	Yes	Understand	Atleat two	Prevent	Every 6 Month	Taken PCT	Prevention effects	House to House	CDD's Compound	They stop itching	No Specific reason	Infuenced next uptake	Influenced next uptake	No I have never heard about it	Yes	Hygiene and Ocho	Influnced next uptake
Isongo	Uponera	F	35	Primary	Peasant	Unemployed	Married_Cohabiting	Obove One year	No	Don’t Understand	One Effect	Don’t Prevent	Don’t know	Never taken PCT	Side Effects	Don’t Know	Don’t know	Don’t Know	Alcohol Restriction	Infuenced next uptake	Influenced next uptake	No I have never heard about it	Yes	Don’t remember	Didn’t influenced next uptake
Isongo	Uponera	F	49	Primary	Peasant	Unemployed	Married_Cohabiting	Obove One year	Yes	Understand	Atleat two	Prevent	Don’t know	Taken PCT	Prevention effects	House to House	CDD's Compound	They stop itching	Myth on Infertility_FP	Didn’t influenced next uptake	Influenced next uptake	Yes from CDD	Yes	Hygiene and Ocho	Influnced next uptake
Isongo	Uponera	F	18	None	Peasant	Unemployed	Married_Cohabiting	Obove One year	Yes	Understand	Atleat two	Prevent	Once a year	Taken PCT	Prevention effects	House to House	CDD's Compound	They stop itching	Alcohol Restriction	Didn’t influenced next uptake	Influenced next uptake	No I have never heard about it	Yes	Hygiene and Ocho	Influnced next uptake
Isongo	Uponera	M	26	Primary	Peasant	Unemployed	Not Married	Obove One year	Yes	Understand	One Effect	Prevent	Once a year	Taken PCT	Prevention effects	House to House	CDD's Compound	They stop itching	Alcohol Restriction	Didn’t influenced next uptake	Influenced next uptake	Yes from CDD	Yes	Hygiene and Ocho	Influnced next uptake
Isongo	Uponera	M	58	Primary	Peasant	Unemployed	Married_Cohabiting	Obove One year	Yes	Understand	One Effect	Prevent	Every 6 Month	Taken PCT	Prevention effects	House to House	Leaders Compund	Don’t Stop Itching	Alcohol Restriction	Infuenced next uptake	Influenced next uptake	Yes from CDD	Yes	Hygiene and Ocho	Influnced next uptake
Isongo	Uponera	F	56	Primary	Peasant	Unemployed	Married_Cohabiting	Obove One year	Yes	Understand	Atleat two	Prevent	Every 6 Month	Taken PCT	Prevention effects	House to House	Brough at household	They stop itching	Myth on Infertility_FP	Didn’t influenced next uptake	Influenced next uptake	No I have never heard about it	Yes	Hygiene and Ocho	Influnced next uptake
Isongo	Uponera	M	21	Secondary	Peasant	Unemployed	Married_Cohabiting	Obove One year	Yes	Understand	One Effect	Prevent	Once a year	Taken PCT	Prevention effects	House to House	Brough at household	They stop itching	Alcohol Restriction	Didn’t influenced next uptake	Influenced next uptake	Yes from TV and radio	Yes	Hygiene and Ocho	Influnced next uptake
Isongo	Uponera	M	35	Primary	Peasant	Unemployed	Not Married	Obove One year	Yes	Understand	Atleat two	Don’t Prevent	Don’t know	Never taken PCT	Side Effects	Don’t Know	Don’t know	Don’t Know	Myth on Infertility_FP	Didn’t influenced next uptake	Didn’t influenced next uptake	Yes from TV and radio	Yes	Other topic but not Oncho	Didn’t influenced next uptake
Isongo	Uponera	M	28	Primary	Peasant	Unemployed	Not Married	Obove One year	Yes	Understand	One Effect	Prevent	Once a year	Taken PCT	Prevention effects	House to House	Brough at household	They stop itching	Myth on Infertility_FP	Didn’t influenced next uptake	Influenced next uptake	Yes from TV and radio	Yes	Hygiene and Ocho	Influnced next uptake
Isongo	Uponera	F	23	Primary	Peasant	Unemployed	Not Married	Obove One year	Yes	Understand	Atleat two	Prevent	Every 6 Month	Taken PCT	Prevention effects	House to House	Brough at household	They stop itching	Alcohol Restriction	Didn’t influenced next uptake	Influenced next uptake	Yes from TV and radio	Yes	Hygiene and Ocho	Influnced next uptake
Isongo	Uponera	F	28	Primary	Peasant	Unemployed	Married_Cohabiting	Obove One year	Yes	Understand	Atleat two	Prevent	Once a year	Taken PCT	Prevention effects	House to House	Brough at household	They stop itching	Alcohol Restriction	Didn’t influenced next uptake	Influenced next uptake	Yes from Health worker	Yes	Hygiene and Ocho	Influnced next uptake
Isongo	Uponera	M	20	Primary	Peasant	Unemployed	Not Married	Obove One year	Yes	Understand	Atleat two	Prevent	Every 6 Month	Taken PCT	Prevention effects	House to House	Brough at household	They stop itching	Myth on Infertility_FP	Infuenced next uptake	Influenced next uptake	Yes from TV and radio	Yes	Hygiene and Ocho	Influnced next uptake
Isongo	Uponera	F	50	Primary	Peasant	Unemployed	Not Married	Obove One year	Yes	Understand	Atleat two	Prevent	Once a year	Taken PCT	Prevention effects	House to House	Brough at household	They stop itching	Alcohol Restriction	Didn’t influenced next uptake	Influenced next uptake	Yes from CDD	Yes	Hygiene and Ocho	Influnced next uptake
Isongo	Uponera	F	26	Secondary	Peasant	Unemployed	Not Married	Obove One year	Yes	Understand	Atleat two	Prevent	Every 6 Month	Taken PCT	Prevention effects	House to House	Brough at household	They stop itching	Myth on Infertility_FP	Didn’t influenced next uptake	Influenced next uptake	Yes from CDD	Yes	Hygiene and Ocho	Influnced next uptake
Isongo	Uponera	M	53	Primary	Peasant	Unemployed	Married_Cohabiting	Obove One year	Yes	Understand	Atleat two	Prevent	Once a year	Taken PCT	Prevention effects	House to House	Brough at household	They stop itching	Myth on Infertility_FP	Didn’t influenced next uptake	Influenced next uptake	Yes from TV and radio	Yes	Hygiene and Ocho	Influnced next uptake
Isongo	Uponera	M	37	Secondary	Peasant	Unemployed	Married_Cohabiting	Obove One year	Yes	Understand	Atleat two	Prevent	Every 6 Month	Taken PCT	Prevention effects	House to House	Brough at household	They stop itching	Myth on Infertility_FP	Didn’t influenced next uptake	Didn’t influenced next uptake	Yes from TV and radio	Yes	Hygiene and Ocho	Influnced next uptake
Isongo	Uponera	F	20	Primary	Peasant	Unemployed	Not Married	Obove One year	No	Don’t Understand	One Effect	Don’t Prevent	Don’t know	Never taken PCT	Side Effects	Don’t Know	Don’t know	Don’t Know	Alcohol Restriction	Infuenced next uptake	Influenced next uptake	Yes from TV and radio	Yes	Don’t remember	Didn’t influenced next uptake
Isongo	Uponera	F	20	Secondary	Peasant	Unemployed	Not Married	Obove One year	Yes	Understand	Atleat two	Prevent	Every 6 Month	Taken PCT	Prevention effects	House to House	Brough at household	They stop itching	Myth on Infertility_FP	Didn’t influenced next uptake	Didn’t influenced next uptake	Yes from CDD	Yes	Hygiene and Ocho	Influnced next uptake
Isongo	Uponera	F	24	Primary	Peasant	Unemployed	Married_Cohabiting	Obove One year	Yes	Understand	Atleat two	Prevent	Every 6 Month	Taken PCT	Prevention effects	House to House	CDD's Compound	They stop itching	Myth on Infertility_FP	Didn’t influenced next uptake	Didn’t influenced next uptake	Yes from TV and radio	Yes	Hygiene and Ocho	Influnced next uptake
Isongo	Uponera	F	28	Primary	Peasant	Unemployed	Married_Cohabiting	Obove One year	Yes	Understand	Atleat two	Prevent	Every 6 Month	Taken PCT	Prevention effects	House to House	Brough at household	They stop itching	Myth on Infertility_FP	Didn’t influenced next uptake	Influenced next uptake	Yes from TV and radio	Yes	Hygiene and Ocho	Influnced next uptake
Isongo	Uponera	F	21	Primary	Peasant	Unemployed	Not Married	Obove One year	Yes	Understand	Atleat two	Prevent	Every 6 Month	Taken PCT	Prevention effects	House to House	Brough at household	They stop itching	Alcohol Restriction	Didn’t influenced next uptake	Didn’t influenced next uptake	Yes from TV and radio	Yes	Hygiene and Ocho	Influnced next uptake
Isongo	Uponera	F	69	Primary	Peasant	Unemployed	Not Married	Obove One year	Yes	Understand	Atleat two	Prevent	Every 6 Month	Taken PCT	Prevention effects	House to House	Brough at household	They stop itching	Myth on Infertility_FP	Didn’t influenced next uptake	Influenced next uptake	Yes from TV and radio	Yes	Hygiene and Ocho	Influnced next uptake
Isongo	Uponera	F	44	Primary	Peasant	Unemployed	Not Married	Obove One year	Yes	Understand	Atleat two	Prevent	Every 6 Month	Taken PCT	Prevention effects	House to House	Brough at household	They stop itching	Alcohol Restriction	Didn’t influenced next uptake	Didn’t influenced next uptake	Yes from TV and radio	Yes	Hygiene and Ocho	Influnced next uptake
Isongo	Uponera	M	53	Primary	Peasant	Unemployed	Married_Cohabiting	Obove One year	Yes	Understand	Atleat two	Prevent	Every 6 Month	Taken PCT	Prevention effects	House to House	Brough at household	They stop itching	Myth on Infertility_FP	Didn’t influenced next uptake	Didn’t influenced next uptake	Yes from TV and radio	Yes	Hygiene and Ocho	Influnced next uptake
Uponera	Uponera	M	36	Primary	Peasant	Unemployed	Married_Cohabiting	Obove One year	Yes	Understand	Atleat two	Prevent	Don’t know	Taken PCT	Prevention effects	House to House	Leaders Compund	They stop itching	No Specific reason	Didn’t influenced next uptake	Didn’t influenced next uptake	No I have never heard about it	No	Don’t remember	Didn’t influenced next uptake
Uponera	Uponera	F	30	Primary	Peasant	Unemployed	Married_Cohabiting	Obove One year	No	Don’t Understand	One Effect	Don’t Prevent	Don’t know	Never taken PCT	Side Effects	Don’t Know	Don’t know	Don’t Know	No Specific reason	Infuenced next uptake	Influenced next uptake	No I have never heard about it	No	Don’t remember	Didn’t influenced next uptake
Uponera	Uponera	F	47	Primary	Peasant	Unemployed	Married_Cohabiting	Obove One year	Yes	Understand	Atleat two	Prevent	Once a year	Taken PCT	Prevention effects	Fixed post	CDD's Compound	They stop itching	No Specific reason	Didn’t influenced next uptake	Influenced next uptake	No I have never heard about it	No	Don’t remember	Didn’t influenced next uptake
Uponera	Uponera	F	48	Primary	Peasant	Unemployed	Not Married	Obove One year	Yes	Understand	One Effect	Prevent	Once a year	Taken PCT	Side Effects	House to House	Leaders Compund	They stop itching	Side Effect	Infuenced next uptake	Influenced next uptake	No I have never heard about it	No	Don’t remember	Didn’t influenced next uptake
Uponera	Uponera	F	63	Primary	Peasant	Unemployed	Married_Cohabiting	Obove One year	Yes	Understand	Atleat two	Prevent	Once a year	Taken PCT	Prevention effects	House to House	CDD's Compound	They stop itching	No Specific reason	Didn’t influenced next uptake	Didn’t influenced next uptake	Yes from Health worker	Yes	Don’t remember	Didn’t influenced next uptake
Uponera	Uponera	M	65	Primary	Peasant	Unemployed	Married_Cohabiting	Obove One year	Yes	Understand	Atleat two	Prevent	Every 6 Month	Taken PCT	Prevention effects	Fixed post	Leaders Compund	They stop itching	No Specific reason	Didn’t influenced next uptake	Didn’t influenced next uptake	No I have never heard about it	Yes	Oncho only	Influnced next uptake
Uponera	Uponera	M	45	Primary	Peasant	Unemployed	Not Married	Obove One year	Yes	Understand	Atleat two	Prevent	Every 6 Month	Taken PCT	Prevention effects	Fixed post	Leaders Compund	They stop itching	No Specific reason	Didn’t influenced next uptake	Didn’t influenced next uptake	No I have never heard about it	No	Don’t remember	Didn’t influenced next uptake
Uponera	Uponera	F	36	Primary	Peasant	Unemployed	Married_Cohabiting	Obove One year	Yes	Understand	Atleat two	Prevent	Once a year	Taken PCT	Prevention effects	Fixed post	Leaders Compund	They stop itching	No Specific reason	Didn’t influenced next uptake	Didn’t influenced next uptake	No I have never heard about it	No	Don’t remember	Didn’t influenced next uptake
Uponera	Uponera	F	28	Secondary	Peasant	Unemployed	Married_Cohabiting	Obove One year	Yes	Understand	Atleat two	Don’t Prevent	Don’t know	Never taken PCT	Side Effects	Don’t Know	Don’t know	Don’t Know	Drud and disease belief	Didn’t influenced next uptake	Influenced next uptake	No I have never heard about it	No	Don’t remember	Didn’t influenced next uptake
Uponera	Uponera	M	42	Primary	Peasant	Unemployed	Married_Cohabiting	Obove One year	Yes	Understand	Atleat two	Prevent	Once a year	Taken PCT	Prevention effects	Fixed post	Leaders Compund	They stop itching	No Specific reason	Didn’t influenced next uptake	Didn’t influenced next uptake	No I have never heard about it	No	Don’t remember	Didn’t influenced next uptake
Uponera	Uponele	F	30	Primary	Peasant	Unemployed	Married_Cohabiting	Obove One year	Yes	Understand	Atleat two	Don’t Prevent	Don’t know	Never taken PCT	Side Effects	Don’t Know	Don’t know	Don’t Know	No Specific reason	Didn’t influenced next uptake	Didn’t influenced next uptake	No I have never heard about it	No	Don’t remember	Didn’t influenced next uptake
Uponera	Uponera	F	24	Primary	Peasant	Unemployed	Married_Cohabiting	Obove One year	Yes	Understand	Atleat two	Prevent	Once a year	Taken PCT	Prevention effects	Fixed post	Leaders Compund	They stop itching	No Specific reason	Didn’t influenced next uptake	Didn’t influenced next uptake	No I have never heard about it	No	Don’t remember	Didn’t influenced next uptake
Uponera	Uponera	F	41	Primary	Peasant	Unemployed	Married_Cohabiting	Obove One year	Yes	Understand	Atleat two	Prevent	Every 6 Month	Taken PCT	Prevention effects	Fixed post	Leaders Compund	They stop itching	No Specific reason	Didn’t influenced next uptake	Didn’t influenced next uptake	No I have never heard about it	No	Don’t remember	Didn’t influenced next uptake
Uponera	Uponera	F	60	Primary	Peasant	Unemployed	Not Married	Obove One year	Yes	Understand	Atleat two	Prevent	Every 6 Month	Taken PCT	Prevention effects	Fixed post	Leaders Compund	They stop itching	Drud and disease belief	Infuenced next uptake	Didn’t influenced next uptake	No I have never heard about it	No	Don’t remember	Didn’t influenced next uptake
Uponera	Uponera	M	34	Primary	Peasant	Unemployed	Not Married	Obove One year	Yes	Understand	Atleat two	Prevent	Every 6 Month	Taken PCT	Prevention effects	Fixed post	Leaders Compund	They stop itching	No Specific reason	Didn’t influenced next uptake	Didn’t influenced next uptake	No I have never heard about it	No	Don’t remember	Didn’t influenced next uptake
Uponera	Uponera	M	45	Primary	Peasant	Unemployed	Not Married	Obove One year	Yes	Understand	Atleat two	Prevent	Once a year	Taken PCT	Prevention effects	Fixed post	Leaders Compund	They stop itching	No Specific reason	Didn’t influenced next uptake	Didn’t influenced next uptake	No I have never heard about it	No	Don’t remember	Didn’t influenced next uptake
Uponera	Uponera	F	37	Primary	Peasant	Unemployed	Married_Cohabiting	Obove One year	No	Don’t Understand	One Effect	Don’t Prevent	Don’t know	Never taken PCT	Side Effects	Don’t Know	Don’t know	Don’t Know	No Specific reason	Didn’t influenced next uptake	Didn’t influenced next uptake	No I have never heard about it	No	Don’t remember	Didn’t influenced next uptake
Uponera	Uponera	M	70	College	Peasant	Unemployed	Married_Cohabiting	Obove One year	Yes	Understand	Atleat two	Prevent	Once a year	Taken PCT	Prevention effects	House to House	Leaders Compund	They stop itching	No Specific reason	Didn’t influenced next uptake	Didn’t influenced next uptake	No I have never heard about it	No	Don’t remember	Didn’t influenced next uptake
Uponera	Uponera	M	48	Primary	Peasant	Unemployed	Married_Cohabiting	Obove One year	Yes	Understand	Atleat two	Prevent	Once a year	Taken PCT	Prevention effects	House to House	Leaders Compund	They stop itching	No Specific reason	Didn’t influenced next uptake	Didn’t influenced next uptake	No I have never heard about it	No	Don’t remember	Didn’t influenced next uptake
Uponera	Uponera	F	49	Primary	Peasant	Unemployed	Married_Cohabiting	Obove One year	Yes	Understand	Atleat two	Prevent	Once a year	Taken PCT	Prevention effects	House to House	Leaders Compund	They stop itching	No Specific reason	Didn’t influenced next uptake	Didn’t influenced next uptake	No I have never heard about it	No	Don’t remember	Didn’t influenced next uptake
Uponera	Uponera	F	57	Primary	Peasant	Unemployed	Married_Cohabiting	Obove One year	Yes	Understand	One Effect	Prevent	Once a year	Taken PCT	Prevention effects	Fixed post	Leaders Compund	They stop itching	No Specific reason	Didn’t influenced next uptake	Didn’t influenced next uptake	No I have never heard about it	No	Don’t remember	Didn’t influenced next uptake
Uponera	Uponera	F	25	Primary	Peasant	Unemployed	Not Married	Obove One year	Yes	Understand	Atleat two	Prevent	Once a year	Taken PCT	Prevention effects	House to House	Leaders Compund	They stop itching	No Specific reason	Didn’t influenced next uptake	Didn’t influenced next uptake	No I have never heard about it	No	Don’t remember	Didn’t influenced next uptake
Uponera	Uponera	M	18	Primary	Peasant	Unemployed	Not Married	Obove One year	Yes	Understand	Atleat two	Prevent	Every 6 Month	Taken PCT	Prevention effects	House to House	Leaders Compund	They stop itching	No Specific reason	Didn’t influenced next uptake	Didn’t influenced next uptake	Yes from Health worker	No	Don’t remember	Didn’t influenced next uptake
Uponera	Uponera	F	47	Primary	Peasant	Unemployed	Married_Cohabiting	Obove One year	Yes	Understand	Atleat two	Prevent	Once a year	Taken PCT	Prevention effects	House to House	Leaders Compund	They stop itching	No Specific reason	Didn’t influenced next uptake	Didn’t influenced next uptake	No I have never heard about it	No	Don’t remember	Didn’t influenced next uptake
Uponera	Uponera	F	25	Primary	Peasant	Unemployed	Married_Cohabiting	Obove One year	Yes	Understand	Atleat two	Prevent	Every 6 Month	Taken PCT	Prevention effects	House to House	Leaders Compund	They stop itching	No Specific reason	Didn’t influenced next uptake	Didn’t influenced next uptake	No I have never heard about it	No	Don’t remember	Didn’t influenced next uptake
Uponera	Uponera	M	24	Primary	Peasant	Unemployed	Married_Cohabiting	Obove One year	Yes	Understand	Atleat two	Prevent	Once a year	Taken PCT	Prevention effects	House to House	Leaders Compund	They stop itching	No Specific reason	Didn’t influenced next uptake	Didn’t influenced next uptake	Yes from Health worker	No	Don’t remember	Didn’t influenced next uptake
Uponera	Uponera	M	39	Primary	Peasant	Unemployed	Married_Cohabiting	Obove One year	Yes	Understand	Atleat two	Prevent	Once a year	Taken PCT	Prevention effects	House to House	Leaders Compund	They stop itching	No Specific reason	Didn’t influenced next uptake	Didn’t influenced next uptake	No I have never heard about it	No	Don’t remember	Didn’t influenced next uptake
Uponera	Uponera	M	54	Primary	Peasant	Unemployed	Married_Cohabiting	Obove One year	Yes	Understand	Atleat two	Prevent	Don’t know	Never taken PCT	Fear of Alcohoc restriction	Don’t Know	Don’t know	They stop itching	Side Effect	Didn’t influenced next uptake	Didn’t influenced next uptake	Yes from Health worker	Yes	Oncho only	Influnced next uptake
Isongo	Isongo	M	36	Primary	Peasant	Unemployed	Married_Cohabiting	Obove One year	Yes	Understand	Atleat two	Prevent	Once a year	Taken PCT	Prevention effects	House to House	Brough at household	They stop itching	No Specific reason	Didn’t influenced next uptake	Influenced next uptake	No I have never heard about it	No	Don’t remember	Didn’t influenced next uptake
Uponera	Uponera	F	34	Primary	Peasant	Unemployed	Not Married	Obove One year	Yes	Understand	Atleat two	Prevent	Once a year	Taken PCT	Prevention effects	House to House	Leaders Compund	They stop itching	No Specific reason	Didn’t influenced next uptake	Didn’t influenced next uptake	Yes from Health worker	Yes	Oncho only	Influnced next uptake
Isongo	Isongo	F	32	Primary	Peasant	Unemployed	Married_Cohabiting	Obove One year	Yes	Understand	One Effect	Prevent	Once a year	Taken PCT	Prevention effects	House to House	Brough at household	They stop itching	Drud and disease belief	Infuenced next uptake	Influenced next uptake	No I have never heard about it	No	Don’t remember	Didn’t influenced next uptake
Uponera	Uponera	F	19	Secondary	Student	Unemployed	Not Married	Obove One year	Yes	Understand	One Effect	Prevent	Don’t know	Never taken PCT	Side Effects	Don’t Know	Don’t know	They stop itching	No Specific reason	Didn’t influenced next uptake	Didn’t influenced next uptake	No I have never heard about it	No	Don’t remember	Didn’t influenced next uptake
Uponera	Uponera	F	18	Secondary	Student	Unemployed	Not Married	Obove One year	Yes	Understand	Atleat two	Prevent	Once a year	Taken PCT	Prevention effects	Fixed post	Leaders Compund	They stop itching	No Specific reason	Didn’t influenced next uptake	Didn’t influenced next uptake	Yes from Health worker	No	Don’t remember	Didn’t influenced next uptake
Isongo	Isongo	F	47	Primary	Peasant	Unemployed	Not Married	Obove One year	Yes	Don’t Understand	Atleat two	Prevent	Once a year	Taken PCT	Prevention effects	Fixed post	CDD's Compound	They stop itching	No Specific reason	Infuenced next uptake	Influenced next uptake	No I have never heard about it	No	Don’t remember	Didn’t influenced next uptake
Uponera	Uponera	F	35	Primary	Peasant	Unemployed	Married_Cohabiting	Obove One year	Yes	Understand	Atleat two	Prevent	Once a year	Taken PCT	Prevention effects	House to House	Leaders Compund	They stop itching	No Specific reason	Didn’t influenced next uptake	Didn’t influenced next uptake	No I have never heard about it	No	Don’t remember	Didn’t influenced next uptake
Isongo	Isongo	M	48	Primary	Peasant	Unemployed	Married_Cohabiting	Obove One year	Yes	Understand	One Effect	Prevent	Once a year	Taken PCT	Prevention effects	House to House	Brough at household	They stop itching	No Specific reason	Didn’t influenced next uptake	Influenced next uptake	No I have never heard about it	No	Don’t remember	Didn’t influenced next uptake
Isongo	Isongo	M	32	Primary	Peasant	Unemployed	Married_Cohabiting	Obove One year	Yes	Understand	One Effect	Prevent	Once a year	Taken PCT	Prevention effects	House to House	Brough at household	They stop itching	No Specific reason	Didn’t influenced next uptake	Influenced next uptake	Yes from CDD	No	Don’t remember	Didn’t influenced next uptake
Uponera	Uponera	M	55	Primary	SMEs	Self Employed	Married_Cohabiting	Obove One year	Yes	Understand	Atleat two	Prevent	Every 6 Month	Taken PCT	Prevention effects	Fixed post	Leaders Compund	They stop itching	No Specific reason	Didn’t influenced next uptake	Didn’t influenced next uptake	No I have never heard about it	No	Don’t remember	Didn’t influenced next uptake
Isongo	Isongo	M	85	None	Peasant	Unemployed	Married_Cohabiting	Obove One year	Yes	Understand	One Effect	Prevent	Once a year	Taken PCT	Prevention effects	House to House	Brough at household	They stop itching	No Specific reason	Infuenced next uptake	Influenced next uptake	Yes from Health worker	No	Don’t remember	Didn’t influenced next uptake
Isongo	Isongo	F	20	Primary	Peasant	Unemployed	Married_Cohabiting	Below One Yer	No	Don’t Understand	One Effect	Don’t Prevent	Don’t know	Never taken PCT	Side Effects	Don’t Know	Don’t know	Don’t Know	No Specific reason	Infuenced next uptake	Didn’t influenced next uptake	No I have never heard about it	No	Don’t remember	Didn’t influenced next uptake
Isongo	Isongo	F	26	Primary	Peasant	Unemployed	Not Married	Obove One year	Yes	Understand	One Effect	Prevent	Once a year	Taken PCT	Prevention effects	House to House	Brough at household	They stop itching	No Specific reason	Infuenced next uptake	Influenced next uptake	No I have never heard about it	No	Don’t remember	Didn’t influenced next uptake
Isongo	Isongo	M	43	Primary	SMEs	Self Employed	Married_Cohabiting	Obove One year	Yes	Understand	One Effect	Prevent	Don’t know	Taken PCT	Prevention effects	Fixed post	Leaders Compund	They stop itching	Drud and disease belief	Infuenced next uptake	Influenced next uptake	Yes from TV and radio	No	Don’t remember	Didn’t influenced next uptake
Isongo	Isongo	F	33	Primary	Peasant	Unemployed	Married_Cohabiting	Obove One year	Yes	Understand	One Effect	Prevent	Once a year	Taken PCT	Prevention effects	House to House	Brough at household	They stop itching	No Specific reason	Infuenced next uptake	Influenced next uptake	Yes from TV and radio	Yes	Oncho only	Influnced next uptake
Isongo	Isongo	M	18	Secondary	Student	Unemployed	Not Married	Below One Yer	Yes	Don’t Understand	One Effect	Prevent	Don’t know	Never taken PCT	Side Effects	Don’t Know	Don’t know	Don’t Know	Drud and disease belief	Infuenced next uptake	Didn’t influenced next uptake	Yes from Health worker	Yes	Other topic but not Oncho	Didn’t influenced next uptake
Isongo	Isongo	F	29	Secondary	SMEs	Self Employed	Married_Cohabiting	Obove One year	Yes	Don’t Understand	One Effect	Prevent	Once a year	Never taken PCT	Side Effects	House to House	Brough at household	Don’t Know	Side Effect	Infuenced next uptake	Didn’t influenced next uptake	Yes from TV and radio	No	Don’t remember	Didn’t influenced next uptake
Isongo	Isongo	F	15	Secondary	Student	Unemployed	Not Married	Obove One year	Yes	Don’t Understand	One Effect	Don’t Prevent	Don’t know	Never taken PCT	Side Effects	Don’t Know	Don’t know	Don’t Know	Myth on Infertility_FP	Infuenced next uptake	Didn’t influenced next uptake	Yes from CDD	No	Don’t remember	Didn’t influenced next uptake
Isongo	Isongo	F	20	Secondary	Peasant	Unemployed	Married_Cohabiting	Obove One year	Yes	Understand	One Effect	Prevent	Once a year	Taken PCT	Prevention effects	House to House	Brough at household	They stop itching	No Specific reason	Infuenced next uptake	Influenced next uptake	Yes from CDD	No	Don’t remember	Didn’t influenced next uptake
Isongo	Isongo	F	31	Primary	Peasant	Unemployed	Not Married	Obove One year	Yes	Understand	One Effect	Don’t Prevent	Don’t know	Never taken PCT	Side Effects	Don’t Know	Don’t know	Don’t Know	Myth on Infertility_FP	Infuenced next uptake	Didn’t influenced next uptake	Yes from TV and radio	No	Don’t remember	Didn’t influenced next uptake
Isongo	Isongo	F	34	Primary	Peasant	Unemployed	Married_Cohabiting	Obove One year	Yes	Understand	One Effect	Prevent	Once a year	Taken PCT	Prevention effects	House to House	Brough at household	They stop itching	No Specific reason	Infuenced next uptake	Influenced next uptake	No I have never heard about it	No	Don’t remember	Didn’t influenced next uptake
Isongo	Isongo	M	50	Primary	SMEs	Self Employed	Married_Cohabiting	Obove One year	Yes	Understand	One Effect	Don’t Prevent	Don’t know	Never taken PCT	Side Effects	Don’t Know	Don’t know	Don’t Know	Drud and disease belief	Didn’t influenced next uptake	Didn’t influenced next uptake	No I have never heard about it	No	Don’t remember	Didn’t influenced next uptake
Isongo	Isongo	M	45	Primary	Peasant	Unemployed	Not Married	Below One Yer	No	Don’t Understand	One Effect	Don’t Prevent	Don’t know	Never taken PCT	Side Effects	Don’t Know	Don’t know	Don’t Know	Drud and disease belief	Didn’t influenced next uptake	Didn’t influenced next uptake	No I have never heard about it	No	Don’t remember	Didn’t influenced next uptake
Isongo	Isongo	M	68	Primary	Peasant	Unemployed	Married_Cohabiting	Obove One year	Yes	Don’t Understand	One Effect	Prevent	Every 6 Month	Taken PCT	Prevention effects	House to House	Brough at household	They stop itching	No Specific reason	Infuenced next uptake	Influenced next uptake	Yes from CDD	No	Don’t remember	Didn’t influenced next uptake
Isongo	Isongo	M	21	Primary	Extension Worker	Public employee	Married_Cohabiting	Obove One year	Yes	Understand	One Effect	Prevent	Once a year	Taken PCT	Prevention effects	House to House	Brough at household	They stop itching	No Specific reason	Infuenced next uptake	Influenced next uptake	Yes from Health worker	No	Don’t remember	Didn’t influenced next uptake
Isongo	Isongo	F	17	Primary	Peasant	Unemployed	Married_Cohabiting	Obove One year	Yes	Don’t Understand	One Effect	Prevent	Once a year	Taken PCT	Prevention effects	House to House	Brough at household	They stop itching	No Specific reason	Infuenced next uptake	Influenced next uptake	Yes from CDD	No	Don’t remember	Didn’t influenced next uptake
Isongo	Isongo	F	45	Primary	Peasant	Unemployed	Not Married	Obove One year	Yes	Understand	One Effect	Prevent	Once a year	Taken PCT	Prevention effects	House to House	Brough at household	Don’t Know	No Specific reason	Infuenced next uptake	Influenced next uptake	Yes from CDD	No	Don’t remember	Didn’t influenced next uptake
Uponera	Uponera	F	29	Secondary	Peasant	Unemployed	Married_Cohabiting	Obove One year	Yes	Understand	Atleat two	Prevent	Every 6 Month	Taken PCT	Prevention effects	House to House	Brough at household	They stop itching	No Specific reason	Didn’t influenced next uptake	Didn’t influenced next uptake	No I have never heard about it	Yes	Don’t remember	Didn’t influenced next uptake
Isongo	Isongo	F	90	Primary	Peasant	Unemployed	Not Married	Obove One year	Yes	Understand	One Effect	Prevent	Once a year	Taken PCT	Prevention effects	House to House	Brough at household	They stop itching	No Specific reason	Didn’t influenced next uptake	Influenced next uptake	Yes from CDD	No	Don’t remember	Didn’t influenced next uptake
Uponera	Uponera	F	53	Primary	Peasant	Unemployed	Not Married	Obove One year	Yes	Understand	Atleat two	Prevent	Every 6 Month	Taken PCT	Prevention effects	House to House	Brough at household	They stop itching	No Specific reason	Didn’t influenced next uptake	Didn’t influenced next uptake	No I have never heard about it	No	Don’t remember	Didn’t influenced next uptake
Isongo	Isongo	F	54	Primary	Peasant	Unemployed	Not Married	Obove One year	Yes	Don’t Understand	One Effect	Prevent	Once a year	Taken PCT	Prevention effects	House to House	Brough at household	Don’t Stop Itching	No Specific reason	Infuenced next uptake	Influenced next uptake	Yes from CDD	Yes	Other topic but not Oncho	Didn’t influenced next uptake
Uponera	Uponera	M	20	Primary	Peasant	Unemployed	Not Married	Obove One year	Yes	Understand	Atleat two	Prevent	Every 6 Month	Taken PCT	Prevention effects	House to House	Brough at household	They stop itching	No Specific reason	Didn’t influenced next uptake	Didn’t influenced next uptake	No I have never heard about it	No	Don’t remember	Didn’t influenced next uptake
Isongo	Isongo	F	37	Primary	Peasant	Unemployed	Not Married	Obove One year	Yes	Understand	One Effect	Prevent	Once a year	Never taken PCT	Side Effects	House to House	Brough at household	They stop itching	Side Effect	Didn’t influenced next uptake	Didn’t influenced next uptake	No I have never heard about it	No	Don’t remember	Didn’t influenced next uptake
Uponera	Uponera	F	42	Primary	Peasant	Unemployed	Married_Cohabiting	Obove One year	No	Don’t Understand	One Effect	Don’t Prevent	Don’t know	Never taken PCT	Side Effects	Don’t Know	Don’t know	Don’t Know	Side Effect	Didn’t influenced next uptake	Didn’t influenced next uptake	No I have never heard about it	No	Don’t remember	Didn’t influenced next uptake
Isongo	Isongo	F	60	Primary	Peasant	Unemployed	Married_Cohabiting	Obove One year	Yes	Understand	Atleat two	Prevent	Once a year	Taken PCT	Prevention effects	House to House	Brough at household	They stop itching	No Specific reason	Infuenced next uptake	Influenced next uptake	Yes from CDD	No	Don’t remember	Didn’t influenced next uptake
Uponera	Uponera	M	48	Secondary	Extension Worker	Public employee	Married_Cohabiting	Obove One year	Yes	Understand	Atleat two	Prevent	Every 6 Month	Taken PCT	Prevention effects	Fixed post	Brough at household	They stop itching	Myth on Infertility_FP	Didn’t influenced next uptake	Didn’t influenced next uptake	No I have never heard about it	No	Don’t remember	Didn’t influenced next uptake
Isongo	Isongo	M	70	None	Peasant	Unemployed	Married_Cohabiting	Obove One year	Yes	Understand	One Effect	Prevent	Once a year	Taken PCT	Prevention effects	House to House	Brough at household	They stop itching	No Specific reason	Infuenced next uptake	Influenced next uptake	Yes from CDD	Yes	Hygiene and Ocho	Influnced next uptake
Uponera	Uponera	F	25	Primary	Peasant	Unemployed	Married_Cohabiting	Obove One year	Yes	Understand	Atleat two	Prevent	Once a year	Taken PCT	Prevention effects	Fixed post	Leaders Compund	They stop itching	No Specific reason	Didn’t influenced next uptake	Didn’t influenced next uptake	No I have never heard about it	No	Don’t remember	Didn’t influenced next uptake
Uponera	Uponera	F	78	Primary	Peasant	Unemployed	Married_Cohabiting	Obove One year	Yes	Understand	Atleat two	Prevent	Once a year	Taken PCT	Prevention effects	House to House	Leaders Compund	They stop itching	No Specific reason	Didn’t influenced next uptake	Didn’t influenced next uptake	No I have never heard about it	No	Don’t remember	Didn’t influenced next uptake
Uponera	Uponera	F	47	Primary	Peasant	Unemployed	Not Married	Obove One year	Yes	Understand	Atleat two	Prevent	Once a year	Taken PCT	Prevention effects	Fixed post	Brough at household	They stop itching	No Specific reason	Didn’t influenced next uptake	Didn’t influenced next uptake	No I have never heard about it	No	Don’t remember	Didn’t influenced next uptake
Uponera	Uponera	M	42	Primary	Peasant	Unemployed	Married_Cohabiting	Obove One year	Yes	Understand	One Effect	Prevent	Once a year	Taken PCT	Prevention effects	Fixed post	Leaders Compund	Don’t Stop Itching	Side Effect	Infuenced next uptake	Influenced next uptake	No I have never heard about it	No	Don’t remember	Didn’t influenced next uptake
Isongo	Isongo	M	61	Primary	Peasant	Unemployed	Married_Cohabiting	Obove One year	Yes	Don’t Understand	Atleat two	Prevent	Once a year	Taken PCT	Fear of Alcohoc restriction	House to House	CDD's Compound	They stop itching	No Specific reason	Didn’t influenced next uptake	Didn’t influenced next uptake	Yes from Health worker	Yes	Hygiene and Ocho	Influnced next uptake
Isongo	Isongo	F	54	Primary	Peasant	Unemployed	Married_Cohabiting	Obove One year	Yes	Understand	Atleat two	Prevent	Once a year	Taken PCT	Fear of Alcohoc restriction	House to House	CDD's Compound	They stop itching	Myth on Infertility_FP	Didn’t influenced next uptake	Didn’t influenced next uptake	Yes from Health worker	Yes	Oncho only	Influnced next uptake
Isongo	Isongo	F	26	Primary	Peasant	Unemployed	Not Married	Obove One year	Yes	Understand	Atleat two	Prevent	Once a year	Taken PCT	Fear of Alcohoc restriction	House to House	CDD's Compound	They stop itching	Myth on Infertility_FP	Didn’t influenced next uptake	Didn’t influenced next uptake	Yes from Health worker	Yes	Oncho only	Influnced next uptake
Isongo	Isongo	F	47	Primary	Peasant	Unemployed	Not Married	Obove One year	Yes	Understand	Atleat two	Prevent	Once a year	Taken PCT	Fear of Alcohoc restriction	House to House	CDD's Compound	They stop itching	Myth on Infertility_FP	Didn’t influenced next uptake	Didn’t influenced next uptake	Yes from Health worker	Yes	Hygiene and Ocho	Influnced next uptake
Isongo	Isongo	M	52	Primary	Peasant	Unemployed	Married_Cohabiting	Obove One year	Yes	Understand	Atleat two	Prevent	Once a year	Taken PCT	Fear of Alcohoc restriction	House to House	CDD's Compound	They stop itching	Myth on Infertility_FP	Didn’t influenced next uptake	Didn’t influenced next uptake	Yes from Health worker	Yes	Hygiene and Ocho	Influnced next uptake
Isongo	Isongo	F	38	Secondary	Peasant	Unemployed	Married_Cohabiting	Obove One year	Yes	Understand	Atleat two	Prevent	Once a year	Taken PCT	Fear of Alcohoc restriction	House to House	CDD's Compound	They stop itching	Myth on Infertility_FP	Didn’t influenced next uptake	Didn’t influenced next uptake	Yes from Health worker	Yes	Hygiene and Ocho	Influnced next uptake
Isongo	Isongo	F	26	Primary	Peasant	Unemployed	Married_Cohabiting	Obove One year	Yes	Understand	Atleat two	Prevent	Once a year	Taken PCT	Fear of Alcohoc restriction	House to House	CDD's Compound	They stop itching	Myth on Infertility_FP	Didn’t influenced next uptake	Didn’t influenced next uptake	Yes from Health worker	Yes	Hygiene and Ocho	Influnced next uptake
Isongo	Isongo	F	39	Primary	Peasant	Unemployed	Married_Cohabiting	Obove One year	Yes	Understand	Atleat two	Prevent	Once a year	Taken PCT	Fear of Alcohoc restriction	House to House	CDD's Compound	They stop itching	Myth on Infertility_FP	Didn’t influenced next uptake	Influenced next uptake	Yes from Health worker	Yes	Hygiene and Ocho	Influnced next uptake
Isongo	Isongo	M	51	Secondary	Peasant	Unemployed	Married_Cohabiting	Obove One year	Yes	Understand	Atleat two	Prevent	Once a year	Taken PCT	Fear of Alcohoc restriction	House to House	CDD's Compound	They stop itching	Myth on Infertility_FP	Didn’t influenced next uptake	Didn’t influenced next uptake	Yes from Health worker	Yes	Oncho only	Influnced next uptake
Isongo	Isongo	F	52	Primary	Peasant	Unemployed	Married_Cohabiting	Obove One year	Yes	Understand	Atleat two	Prevent	Once a year	Taken PCT	Fear of Alcohoc restriction	House to House	CDD's Compound	They stop itching	Myth on Infertility_FP	Didn’t influenced next uptake	Didn’t influenced next uptake	Yes from Health worker	Yes	Hygiene and Ocho	Influnced next uptake
Isongo	Isongo	F	23	Secondary	Peasant	Unemployed	Married_Cohabiting	Obove One year	Yes	Understand	Atleat two	Prevent	Once a year	Taken PCT	Fear of Alcohoc restriction	House to House	CDD's Compound	They stop itching	Myth on Infertility_FP	Didn’t influenced next uptake	Didn’t influenced next uptake	Yes from Health worker	Yes	Hygiene and Ocho	Influnced next uptake
Isongo	Isongo	F	65	Primary	Peasant	Unemployed	Married_Cohabiting	Obove One year	Yes	Understand	Atleat two	Prevent	Once a year	Taken PCT	Fear of Alcohoc restriction	House to House	CDD's Compound	They stop itching	Myth on Infertility_FP	Didn’t influenced next uptake	Didn’t influenced next uptake	Yes from Health worker	Yes	Hygiene and Ocho	Influnced next uptake
Isongo	Isongo	M	79	Primary	Peasant	Unemployed	Married_Cohabiting	Obove One year	Yes	Understand	Atleat two	Prevent	Once a year	Taken PCT	Fear of Alcohoc restriction	House to House	CDD's Compound	They stop itching	Myth on Infertility_FP	Didn’t influenced next uptake	Didn’t influenced next uptake	Yes from Health worker	Yes	Oncho only	Influnced next uptake
Isongo	Isongo	F	68	Primary	Peasant	Unemployed	Married_Cohabiting	Obove One year	Yes	Understand	Atleat two	Prevent	Once a year	Taken PCT	Fear of Alcohoc restriction	House to House	CDD's Compound	They stop itching	Myth on Infertility_FP	Didn’t influenced next uptake	Didn’t influenced next uptake	Yes from Health worker	Yes	Oncho only	Influnced next uptake
Isongo	Isongo	M	93	Primary	Peasant	Unemployed	Married_Cohabiting	Obove One year	Yes	Understand	Atleat two	Prevent	Once a year	Taken PCT	Fear of Alcohoc restriction	House to House	CDD's Compound	They stop itching	Myth on Infertility_FP	Didn’t influenced next uptake	Didn’t influenced next uptake	Yes from Health worker	Yes	Hygiene and Ocho	Influnced next uptake
Isongo	Isongo	F	60	Primary	Peasant	Unemployed	Married_Cohabiting	Obove One year	Yes	Understand	Atleat two	Prevent	Once a year	Taken PCT	Fear of Alcohoc restriction	House to House	CDD's Compound	They stop itching	Alcohol Restriction	Didn’t influenced next uptake	Didn’t influenced next uptake	Yes from Health worker	Yes	Hygiene and Ocho	Influnced next uptake
Isongo	Isongo	M	23	Primary	Peasant	Unemployed	Married_Cohabiting	Obove One year	Yes	Understand	Atleat two	Prevent	Once a year	Taken PCT	Fear of Alcohoc restriction	House to House	CDD's Compound	They stop itching	Myth on Infertility_FP	Didn’t influenced next uptake	Didn’t influenced next uptake	Yes from Health worker	Yes	Hygiene and Ocho	Influnced next uptake
Isongo	Isongo	F	22	Secondary	Peasant	Unemployed	Married_Cohabiting	Obove One year	Yes	Understand	Atleat two	Prevent	Once a year	Taken PCT	Fear of Alcohoc restriction	House to House	CDD's Compound	They stop itching	Myth on Infertility_FP	Didn’t influenced next uptake	Didn’t influenced next uptake	Yes from Health worker	Yes	Hygiene and Ocho	Influnced next uptake
Isongo	Isongo	M	40	Primary	Peasant	Unemployed	Married_Cohabiting	Obove One year	Yes	Understand	Atleat two	Prevent	Once a year	Taken PCT	Fear of Alcohoc restriction	House to House	CDD's Compound	They stop itching	Alcohol Restriction	Didn’t influenced next uptake	Didn’t influenced next uptake	Yes from Health worker	Yes	Hygiene and Ocho	Influnced next uptake
Isongo	Isongo	F	28	Primary	Peasant	Unemployed	Not Married	Obove One year	Yes	Understand	Atleat two	Prevent	Once a year	Taken PCT	Fear of Alcohoc restriction	House to House	CDD's Compound	They stop itching	Myth on Infertility_FP	Didn’t influenced next uptake	Didn’t influenced next uptake	Yes from Health worker	No	Don’t remember	Didn’t influenced next uptake
Isongo	Isongo	F	33	None	Peasant	Unemployed	Married_Cohabiting	Obove One year	Yes	Understand	Atleat two	Prevent	Once a year	Taken PCT	Fear of Alcohoc restriction	House to House	CDD's Compound	They stop itching	Myth on Infertility_FP	Didn’t influenced next uptake	Didn’t influenced next uptake	Yes from Health worker	Yes	Hygiene and Ocho	Influnced next uptake
Isongo	Isongo	F	69	Primary	Peasant	Unemployed	Not Married	Obove One year	Yes	Understand	Atleat two	Prevent	Once a year	Taken PCT	Fear of Alcohoc restriction	House to House	CDD's Compound	They stop itching	Myth on Infertility_FP	Didn’t influenced next uptake	Didn’t influenced next uptake	Yes from Health worker	Yes	Oncho only	Influnced next uptake
Isongo	Isongo	F	20	Primary	Peasant	Unemployed	Not Married	Obove One year	Yes	Understand	Atleat two	Prevent	Once a year	Taken PCT	Fear of Alcohoc restriction	House to House	CDD's Compound	They stop itching	Myth on Infertility_FP	Didn’t influenced next uptake	Didn’t influenced next uptake	Yes from CDD	Yes	Hygiene and Ocho	Influnced next uptake
Isongo	Isongo	F	29	Primary	Peasant	Unemployed	Married_Cohabiting	Obove One year	Yes	Understand	Atleat two	Prevent	Once a year	Taken PCT	Fear of Alcohoc restriction	House to House	CDD's Compound	They stop itching	Myth on Infertility_FP	Didn’t influenced next uptake	Didn’t influenced next uptake	Yes from Health worker	Yes	Hygiene and Ocho	Influnced next uptake
Isongo	Isongo	F	21	Primary	Peasant	Unemployed	Married_Cohabiting	Obove One year	Yes	Understand	Atleat two	Prevent	Once a year	Taken PCT	Fear of Alcohoc restriction	House to House	CDD's Compound	They stop itching	Myth on Infertility_FP	Didn’t influenced next uptake	Influenced next uptake	Yes from Health worker	Yes	Oncho only	Influnced next uptake
Isongo	Isongo	M	27	Primary	Peasant	Unemployed	Married_Cohabiting	Obove One year	Yes	Understand	Atleat two	Prevent	Once a year	Taken PCT	Fear of Alcohoc restriction	House to House	CDD's Compound	They stop itching	Myth on Infertility_FP	Didn’t influenced next uptake	Didn’t influenced next uptake	Yes from Health worker	Yes	Oncho only	Influnced next uptake
Isongo	Isongo	M	16	Secondary	Student	Unemployed	Not Married	Obove One year	Yes	Understand	Atleat two	Prevent	Once a year	Taken PCT	Fear of Alcohoc restriction	House to House	CDD's Compound	They stop itching	Myth on Infertility_FP	Didn’t influenced next uptake	Didn’t influenced next uptake	Yes from Health worker	Yes	Oncho only	Influnced next uptake
Isongo	Isongo	F	23	Primary	Peasant	Unemployed	Married_Cohabiting	Obove One year	Yes	Understand	Atleat two	Prevent	Once a year	Taken PCT	Fear of Alcohoc restriction	House to House	CDD's Compound	They stop itching	Myth on Infertility_FP	Didn’t influenced next uptake	Didn’t influenced next uptake	No I have never heard about it	Yes	Hygiene and Ocho	Influnced next uptake
Isongo	Isongo	M	28	Secondary	Peasant	Unemployed	Married_Cohabiting	Obove One year	Yes	Understand	Atleat two	Prevent	Once a year	Taken PCT	Fear of Alcohoc restriction	House to House	CDD's Compound	They stop itching	Myth on Infertility_FP	Didn’t influenced next uptake	Didn’t influenced next uptake	Yes from Health worker	Yes	Hygiene and Ocho	Influnced next uptake
Isongo	Isongo	F	22	Primary	Peasant	Unemployed	Married_Cohabiting	Obove One year	Yes	Understand	Atleat two	Prevent	Once a year	Taken PCT	Fear of Alcohoc restriction	House to House	CDD's Compound	They stop itching	Myth on Infertility_FP	Didn’t influenced next uptake	Didn’t influenced next uptake	Yes from Health worker	Yes	Hygiene and Ocho	Influnced next uptake
Isongo	Isongo	F	22	Primary	Peasant	Unemployed	Married_Cohabiting	Obove One year	Yes	Understand	Atleat two	Prevent	Once a year	Taken PCT	Fear of Alcohoc restriction	House to House	CDD's Compound	They stop itching	Alcohol Restriction	Didn’t influenced next uptake	Didn’t influenced next uptake	Yes from Health worker	Yes	Hygiene and Ocho	Influnced next uptake
Isongo	Uponera	F	50	Primary	Peasant	Unemployed	Married_Cohabiting	Obove One year	Yes	Understand	Atleat two	Prevent	Every 6 Month	Taken PCT	Prevention effects	House to House	Brough at household	They stop itching	Myth on Infertility_FP	Didn’t influenced next uptake	Didn’t influenced next uptake	Yes from CDD	Yes	Hygiene and Ocho	Influnced next uptake
Isongo	Uponera	M	40	Primary	Peasant	Unemployed	Married_Cohabiting	Below One Yer	Yes	Understand	Atleat two	Prevent	Every 6 Month	Never taken PCT	Prevention effects	Don’t Know	Don’t know	Don’t Know	Alcohol Restriction	Infuenced next uptake	Influenced next uptake	No I have never heard about it	No	Don’t remember	Didn’t influenced next uptake
Isongo	Uponera	F	15	Secondary	Student	Unemployed	Not Married	Obove One year	No	Don’t Understand	One Effect	Don’t Prevent	Don’t know	Never taken PCT	Side Effects	Don’t Know	Don’t know	Don’t Know	Myth on Infertility_FP	Infuenced next uptake	Influenced next uptake	No I have never heard about it	No	Don’t remember	Didn’t influenced next uptake
Isongo	Uponera	F	15	Secondary	Student	Unemployed	Not Married	Obove One year	Yes	Understand	Atleat two	Prevent	Every 6 Month	Taken PCT	Prevention effects	Fixed post	Leaders Compund	They stop itching	Myth on Infertility_FP	Didn’t influenced next uptake	Influenced next uptake	Yes from Health worker	Yes	Hygiene and Ocho	Influnced next uptake
Isongo	Uponera	F	15	Secondary	Student	Unemployed	Not Married	Obove One year	Yes	Understand	Atleat two	Prevent	Every 6 Month	Taken PCT	Prevention effects	Fixed post	Brough at household	They stop itching	Myth on Infertility_FP	Didn’t influenced next uptake	Didn’t influenced next uptake	Yes from TV and radio	Yes	Hygiene and Ocho	Influnced next uptake
Isongo	Uponera	F	23	None	Peasant	Unemployed	Not Married	Below One Yer	No	Don’t Understand	One Effect	Don’t Prevent	Don’t know	Never taken PCT	Side Effects	Don’t Know	Don’t know	Don’t Know	Myth on Infertility_FP	Infuenced next uptake	Influenced next uptake	No I have never heard about it	No	Don’t remember	Didn’t influenced next uptake
Isongo	Uponera	F	19	Primary	Peasant	Unemployed	Married_Cohabiting	Obove One year	Yes	Understand	Atleat two	Prevent	Every 6 Month	Taken PCT	Prevention effects	House to House	Brough at household	They stop itching	Myth on Infertility_FP	Didn’t influenced next uptake	Didn’t influenced next uptake	Yes from Health worker	Yes	Hygiene and Ocho	Influnced next uptake
Isongo	Uponera	M	48	Primary	Peasant	Unemployed	Married_Cohabiting	Obove One year	Yes	Understand	Atleat two	Prevent	Once a year	Taken PCT	Prevention effects	House to House	Brough at household	They stop itching	Myth on Infertility_FP	Didn’t influenced next uptake	Didn’t influenced next uptake	Yes from Health worker	Yes	Hygiene and Ocho	Influnced next uptake
Isongo	Uponera	F	55	Primary	Peasant	Unemployed	Not Married	Obove One year	Yes	Understand	Atleat two	Prevent	Every 6 Month	Taken PCT	Prevention effects	House to House	CDD's Compound	They stop itching	Myth on Infertility_FP	Didn’t influenced next uptake	Didn’t influenced next uptake	Yes from TV and radio	Yes	Hygiene and Ocho	Influnced next uptake
Isongo	Uponera	M	60	Primary	Peasant	Unemployed	Married_Cohabiting	Obove One year	Yes	Understand	Atleat two	Prevent	Once a year	Taken PCT	Prevention effects	House to House	CDD's Compound	They stop itching	Myth on Infertility_FP	Didn’t influenced next uptake	Didn’t influenced next uptake	Yes from Health worker	Yes	Hygiene and Ocho	Influnced next uptake
Isongo	Uponera	F	45	Primary	Peasant	Unemployed	Not Married	Obove One year	Yes	Understand	One Effect	Prevent	Once a year	Taken PCT	Prevention effects	House to House	Brough at household	They stop itching	Myth on Infertility_FP	Didn’t influenced next uptake	Didn’t influenced next uptake	Yes from Health worker	Yes	Hygiene and Ocho	Influnced next uptake
Isongo	Uponera	F	28	Primary	Peasant	Unemployed	Married_Cohabiting	Obove One year	Yes	Understand	Atleat two	Prevent	Once a year	Taken PCT	Prevention effects	House to House	Brough at household	They stop itching	Myth on Infertility_FP	Didn’t influenced next uptake	Didn’t influenced next uptake	Yes from Health worker	Yes	Hygiene and Ocho	Influnced next uptake
Isongo	Uponera	F	31	Primary	Peasant	Unemployed	Married_Cohabiting	Obove One year	Yes	Understand	Atleat two	Prevent	Once a year	Taken PCT	Prevention effects	House to House	Brough at household	They stop itching	Myth on Infertility_FP	Didn’t influenced next uptake	Didn’t influenced next uptake	Yes from Health worker	Yes	Hygiene and Ocho	Influnced next uptake
Isongo	Uponera	M	32	Primary	Peasant	Unemployed	Married_Cohabiting	Below One Yer	Yes	Understand	One Effect	Prevent	Once a year	Taken PCT	Prevention effects	House to House	Brough at household	They stop itching	Myth on Infertility_FP	Didn’t influenced next uptake	Didn’t influenced next uptake	Yes from TV and radio	Yes	Hygiene and Ocho	Influnced next uptake
Isongo	Uponera	M	22	Secondary	Peasant	Unemployed	Not Married	Below One Yer	Yes	Understand	One Effect	Prevent	Once a year	Taken PCT	Prevention effects	House to House	Brough at household	They stop itching	Myth on Infertility_FP	Didn’t influenced next uptake	Didn’t influenced next uptake	Yes from Health worker	Yes	Hygiene and Ocho	Influnced next uptake
Isongo	Uponera	M	21	Primary	Peasant	Unemployed	Not Married	Below One Yer	Yes	Understand	Atleat two	Prevent	Once a year	Taken PCT	Prevention effects	House to House	Brough at household	They stop itching	Myth on Infertility_FP	Didn’t influenced next uptake	Didn’t influenced next uptake	Yes from Health worker	Yes	Hygiene and Ocho	Influnced next uptake
Isongo	Uponera	F	27	Primary	Peasant	Unemployed	Married_Cohabiting	Obove One year	Yes	Don’t Understand	Atleat two	Prevent	Once a year	Taken PCT	Prevention effects	House to House	CDD's Compound	They stop itching	Myth on Infertility_FP	Didn’t influenced next uptake	Didn’t influenced next uptake	Yes from Health worker	Yes	Hygiene and Ocho	Influnced next uptake
Isongo	Uponera	M	32	Primary	Peasant	Unemployed	Married_Cohabiting	Obove One year	Yes	Understand	Atleat two	Prevent	Once a year	Taken PCT	Prevention effects	House to House	Brough at household	They stop itching	Myth on Infertility_FP	Didn’t influenced next uptake	Didn’t influenced next uptake	Yes from Health worker	Yes	Hygiene and Ocho	Influnced next uptake
Isongo	Uponera	M	28	Primary	Peasant	Unemployed	Married_Cohabiting	Obove One year	Yes	Understand	Atleat two	Prevent	Once a year	Taken PCT	Prevention effects	House to House	Brough at household	They stop itching	Myth on Infertility_FP	Didn’t influenced next uptake	Didn’t influenced next uptake	Yes from Health worker	Yes	Hygiene and Ocho	Influnced next uptake
Isongo	Uponera	M	29	Primary	Peasant	Unemployed	Married_Cohabiting	Obove One year	Yes	Understand	Atleat two	Prevent	Once a year	Taken PCT	Prevention effects	House to House	Brough at household	They stop itching	Myth on Infertility_FP	Didn’t influenced next uptake	Didn’t influenced next uptake	Yes from Health worker	Yes	Hygiene and Ocho	Influnced next uptake
Isongo	Uponera	F	65	None	Peasant	Unemployed	Not Married	Obove One year	Yes	Understand	One Effect	Don’t Prevent	Don’t know	Never taken PCT	Side Effects	Don’t Know	Don’t know	Don’t Know	Myth on Infertility_FP	Infuenced next uptake	Influenced next uptake	No I have never heard about it	No	Don’t remember	Didn’t influenced next uptake
Isongo	Uponera	F	36	Primary	Peasant	Unemployed	Not Married	Obove One year	Yes	Understand	Atleat two	Prevent	Once a year	Taken PCT	Prevention effects	House to House	Brough at household	They stop itching	Myth on Infertility_FP	Didn’t influenced next uptake	Didn’t influenced next uptake	Yes from Health worker	Yes	Hygiene and Ocho	Influnced next uptake
Isongo	Uponera	F	23	Secondary	Peasant	Unemployed	Married_Cohabiting	Obove One year	Yes	Understand	One Effect	Prevent	Once a year	Taken PCT	Prevention effects	House to House	CDD's Compound	They stop itching	Myth on Infertility_FP	Didn’t influenced next uptake	Didn’t influenced next uptake	No I have never heard about it	No	Don’t remember	Didn’t influenced next uptake
Isongo	Uponera	F	25	Primary	Peasant	Unemployed	Not Married	Below One Yer	Yes	Understand	One Effect	Prevent	Once a year	Taken PCT	Prevention effects	House to House	Brough at household	They stop itching	Alcohol Restriction	Didn’t influenced next uptake	Influenced next uptake	Yes from TV and radio	Yes	Hygiene and Ocho	Influnced next uptake
Isongo	Uponera	F	21	None	Peasant	Unemployed	Not Married	Obove One year	Yes	Understand	One Effect	Don’t Prevent	Don’t know	Never taken PCT	Side Effects	Don’t Know	Don’t know	Don’t Know	Myth on Infertility_FP	Infuenced next uptake	Influenced next uptake	No I have never heard about it	No	Don’t remember	Didn’t influenced next uptake
Isongo	Uponera	F	26	Primary	Peasant	Unemployed	Not Married	Obove One year	Yes	Understand	One Effect	Prevent	Every 6 Month	Taken PCT	Prevention effects	House to House	Brough at household	They stop itching	Myth on Infertility_FP	Didn’t influenced next uptake	Didn’t influenced next uptake	Yes from Health worker	Yes	Hygiene and Ocho	Influnced next uptake
Isongo	Uponera	M	35	None	Peasant	Unemployed	Married_Cohabiting	Obove One year	No	Don’t Understand	One Effect	Don’t Prevent	Don’t know	Never taken PCT	Side Effects	Don’t Know	Don’t know	Don’t Know	Myth on Infertility_FP	Infuenced next uptake	Influenced next uptake	No I have never heard about it	No	Don’t remember	Didn’t influenced next uptake
Isongo	Uponera	F	26	None	Peasant	Unemployed	Married_Cohabiting	Below One Yer	No	Don’t Understand	One Effect	Don’t Prevent	Don’t know	Never taken PCT	Side Effects	Don’t Know	Don’t know	Don’t Know	Alcohol Restriction	Didn’t influenced next uptake	Didn’t influenced next uptake	No I have never heard about it	No	Don’t remember	Didn’t influenced next uptake
Isongo	Uponera	M	28	Primary	Peasant	Unemployed	Not Married	Obove One year	Yes	Understand	One Effect	Prevent	Every 6 Month	Taken PCT	Prevention effects	House to House	Leaders Compund	They stop itching	Myth on Infertility_FP	Infuenced next uptake	Didn’t influenced next uptake	Yes from Health worker	Yes	Hygiene and Ocho	Influnced next uptake
Isongo	Uponera	M	73	Primary	Peasant	Unemployed	Not Married	Obove One year	Yes	Understand	Atleat two	Prevent	Every 6 Month	Never taken PCT	Fear of Alcohoc restriction	Don’t Know	Don’t know	Don’t Know	Drud and disease belief	Infuenced next uptake	Influenced next uptake	No I have never heard about it	No	Don’t remember	Didn’t influenced next uptake
Isongo	Uponera	M	39	Primary	Peasant	Unemployed	Married_Cohabiting	Obove One year	Yes	Understand	Atleat two	Prevent	Every 6 Month	Taken PCT	Prevention effects	House to House	Brough at household	They stop itching	Myth on Infertility_FP	Didn’t influenced next uptake	Didn’t influenced next uptake	Yes from Health worker	Yes	Hygiene and Ocho	Influnced next uptake
Mahenge	Togo	F	38	Primary	Peasant	Unemployed	Not Married	Obove One year	Yes	Understand	Atleat two	Prevent	Every 6 Month	Never taken PCT	Side Effects	House to House	Brough at household	They stop itching	Side Effect	Didn’t influenced next uptake	Didn’t influenced next uptake	Yes from TV and radio	No	Don’t remember	Didn’t influenced next uptake
Mahenge	Togo	F	24	Primary	Peasant	Unemployed	Married_Cohabiting	Obove One year	Yes	Understand	One Effect	Prevent	Every 6 Month	Never taken PCT	Side Effects	House to House	Brough at household	They stop itching	Side Effect	Didn’t influenced next uptake	Didn’t influenced next uptake	Yes from Health worker	No	Don’t remember	Didn’t influenced next uptake
Mahenge	Togo	F	27	Primary	Peasant	Unemployed	Not Married	Obove One year	Yes	Understand	One Effect	Prevent	Every 6 Month	Taken PCT	Prevention effects	House to House	Brough at household	They stop itching	No Specific reason	Didn’t influenced next uptake	Influenced next uptake	Yes from Health worker	Yes	Hygiene and Ocho	Influnced next uptake
Mahenge	Togo	F	30	Secondary	Peasant	Unemployed	Not Married	Obove One year	Yes	Understand	One Effect	Don’t Prevent	Don’t know	Never taken PCT	Side Effects	Don’t Know	Don’t know	Don’t Know	Drud and disease belief	Infuenced next uptake	Didn’t influenced next uptake	Yes from CDD	No	Don’t remember	Didn’t influenced next uptake
Mahenge	Togo	F	39	Primary	Peasant	Unemployed	Not Married	Obove One year	Yes	Understand	Atleat two	Prevent	Once a year	Taken PCT	Prevention effects	House to House	Brough at household	They stop itching	No Specific reason	Didn’t influenced next uptake	Influenced next uptake	Yes from Health worker	No	Don’t remember	Didn’t influenced next uptake
Mahenge	Togo	M	44	Primary	Extension Worker	Public employee	Not Married	Obove One year	Yes	Understand	One Effect	Prevent	Once a year	Taken PCT	Prevention effects	House to House	Brough at household	They stop itching	No Specific reason	Didn’t influenced next uptake	Influenced next uptake	Yes from TV and radio	No	Don’t remember	Didn’t influenced next uptake
Mahenge	Togo	M	15	None	Peasant	Unemployed	Not Married	Obove One year	No	Don’t Understand	One Effect	Don’t Prevent	Don’t know	Never taken PCT	Side Effects	Don’t Know	Don’t know	Don’t Know	No Specific reason	Didn’t influenced next uptake	Didn’t influenced next uptake	No I have never heard about it	No	Don’t remember	Didn’t influenced next uptake
Mahenge	Togo	F	90	Primary	Peasant	Unemployed	Not Married	Obove One year	Yes	Understand	One Effect	Prevent	Once a year	Taken PCT	Prevention effects	House to House	Brough at household	Don’t Stop Itching	No Specific reason	Infuenced next uptake	Influenced next uptake	Yes from CDD	No	Don’t remember	Didn’t influenced next uptake
Mahenge	Togo	M	18	Primary	Peasant	Unemployed	Not Married	Obove One year	Yes	Understand	One Effect	Prevent	Once a year	Taken PCT	Prevention effects	House to House	Brough at household	They stop itching	No Specific reason	Infuenced next uptake	Influenced next uptake	Yes from CDD	No	Don’t remember	Didn’t influenced next uptake
Mahenge	Togo	F	49	Primary	Peasant	Unemployed	Not Married	Obove One year	Yes	Understand	One Effect	Prevent	Once a year	Taken PCT	Prevention effects	House to House	Brough at household	They stop itching	No Specific reason	Didn’t influenced next uptake	Influenced next uptake	Yes from TV and radio	No	Don’t remember	Didn’t influenced next uptake
Mahenge	Togo	M	19	Secondary	Student	Unemployed	Not Married	Below One Yer	No	Don’t Understand	One Effect	Don’t Prevent	Don’t know	Never taken PCT	Side Effects	Don’t Know	Don’t know	Don’t Know	No Specific reason	Didn’t influenced next uptake	Didn’t influenced next uptake	No I have never heard about it	Yes	Other topic but not Oncho	Didn’t influenced next uptake
Mahenge	Togo	F	42	Primary	Peasant	Unemployed	Not Married	Obove One year	Yes	Understand	One Effect	Prevent	Once a year	Taken PCT	Prevention effects	House to House	Brough at household	They stop itching	No Specific reason	Didn’t influenced next uptake	Influenced next uptake	Yes from CDD	No	Don’t remember	Didn’t influenced next uptake
Mahenge	Togo	M	29	Secondary	Peasant	Unemployed	Married_Cohabiting	Obove One year	Yes	Understand	One Effect	Prevent	Once a year	Taken PCT	Prevention effects	House to House	Brough at household	They stop itching	No Specific reason	Didn’t influenced next uptake	Influenced next uptake	Yes from Health worker	No	Don’t remember	Didn’t influenced next uptake
Mahenge	Togo	M	64	Primary	Peasant	Unemployed	Married_Cohabiting	Obove One year	Yes	Understand	One Effect	Prevent	Once a year	Never taken PCT	Fear of Alcohoc restriction	Don’t Know	Don’t know	Don’t Know	Alcohol Restriction	Didn’t influenced next uptake	Didn’t influenced next uptake	Yes from TV and radio	No	Don’t remember	Didn’t influenced next uptake
Mahenge	Togo	M	44	Primary	Peasant	Unemployed	Not Married	Obove One year	Yes	Understand	One Effect	Prevent	Once a year	Taken PCT	Prevention effects	House to House	Brough at household	They stop itching	No Specific reason	Infuenced next uptake	Influenced next uptake	Yes from TV and radio	No	Don’t remember	Didn’t influenced next uptake
Mahenge	Togo	F	34	Primary	Peasant	Unemployed	Not Married	Obove One year	Yes	Understand	One Effect	Prevent	Once a year	Taken PCT	Prevention effects	House to House	Brough at household	They stop itching	No Specific reason	Infuenced next uptake	Influenced next uptake	No I have never heard about it	No	Don’t remember	Didn’t influenced next uptake
Mahenge	Togo	F	18	Secondary	Peasant	Unemployed	Not Married	Obove One year	No	Don’t Understand	One Effect	Don’t Prevent	Don’t know	Never taken PCT	Side Effects	Don’t Know	Don’t know	Don’t Know	No Specific reason	Didn’t influenced next uptake	Didn’t influenced next uptake	No I have never heard about it	No	Don’t remember	Didn’t influenced next uptake
Mahenge	Togo	M	18	Secondary	SMEs	Self Employed	Not Married	Obove One year	No	Don’t Understand	One Effect	Don’t Prevent	Don’t know	Never taken PCT	Side Effects	Don’t Know	Don’t know	Don’t Know	No Specific reason	Didn’t influenced next uptake	Didn’t influenced next uptake	No I have never heard about it	No	Don’t remember	Didn’t influenced next uptake
Mahenge	Togo	M	19	Secondary	Peasant	Unemployed	Not Married	Obove One year	Yes	Understand	One Effect	Prevent	Once a year	Taken PCT	Prevention effects	House to House	Brough at household	They stop itching	No Specific reason	Infuenced next uptake	Influenced next uptake	Yes from CDD	No	Don’t remember	Didn’t influenced next uptake
Mahenge	Togo	M	19	Secondary	Peasant	Unemployed	Not Married	Obove One year	Yes	Understand	One Effect	Prevent	Once a year	Taken PCT	Side Effects	House to House	Brough at household	They stop itching	Side Effect	Didn’t influenced next uptake	Didn’t influenced next uptake	No I have never heard about it	No	Don’t remember	Didn’t influenced next uptake
Mahenge	Togo	M	27	Secondary	SMEs	Self Employed	Married_Cohabiting	Obove One year	Yes	Understand	One Effect	Prevent	Once a year	Never taken PCT	Fear of Alcohoc restriction	Don’t Know	Don’t know	Don’t Know	Alcohol Restriction	Didn’t influenced next uptake	Didn’t influenced next uptake	Yes from TV and radio	No	Don’t remember	Didn’t influenced next uptake
Mahenge	Togo	M	42	Secondary	Extension Worker	Public employee	Not Married	Obove One year	Yes	Understand	One Effect	Prevent	Once a year	Taken PCT	Prevention effects	Fixed post	Leaders Compund	They stop itching	No Specific reason	Didn’t influenced next uptake	Influenced next uptake	Yes from CDD	No	Don’t remember	Didn’t influenced next uptake
Mahenge	Togo	F	52	Primary	Peasant	Unemployed	Not Married	Obove One year	Yes	Understand	One Effect	Prevent	Once a year	Taken PCT	Prevention effects	House to House	Brough at household	They stop itching	No Specific reason	Infuenced next uptake	Influenced next uptake	No I have never heard about it	No	Don’t remember	Didn’t influenced next uptake
Mahenge	Togo	F	37	Primary	Peasant	Unemployed	Married_Cohabiting	Obove One year	Yes	Understand	One Effect	Prevent	Once a year	Taken PCT	Prevention effects	House to House	Brough at household	They stop itching	No Specific reason	Infuenced next uptake	Influenced next uptake	Yes from Health worker	No	Don’t remember	Didn’t influenced next uptake
Mahenge	Togo	F	29	Secondary	SMEs	Self Employed	Not Married	Below One Yer	Yes	Don’t Understand	One Effect	Prevent	Once a year	Never taken PCT	Side Effects	Don’t Know	Don’t know	Don’t Know	Drud and disease belief	Infuenced next uptake	Didn’t influenced next uptake	Yes from TV and radio	Yes	Hygiene and Ocho	Influnced next uptake
Mahenge	Togo	F	41	Primary	Peasant	Unemployed	Married_Cohabiting	Obove One year	Yes	Understand	One Effect	Prevent	Once a year	Taken PCT	Prevention effects	House to House	Brough at household	They stop itching	No Specific reason	Infuenced next uptake	Influenced next uptake	Yes from Health worker	Yes	Hygiene and Ocho	Influnced next uptake
Mahenge	Togo	F	24	Primary	Peasant	Unemployed	Married_Cohabiting	Obove One year	Yes	Understand	One Effect	Prevent	Once a year	Taken PCT	Prevention effects	House to House	Brough at household	They stop itching	No Specific reason	Infuenced next uptake	Influenced next uptake	Yes from CDD	No	Don’t remember	Didn’t influenced next uptake
Mahenge	Togo	F	24	Primary	Peasant	Unemployed	Not Married	Below One Yer	Yes	Understand	One Effect	Prevent	Every 6 Month	Taken PCT	Prevention effects	House to House	Brough at household	Don’t Know	No Specific reason	Infuenced next uptake	Influenced next uptake	No I have never heard about it	No	Don’t remember	Didn’t influenced next uptake
Mahenge	Togo	F	37	Primary	Peasant	Unemployed	Not Married	Obove One year	Yes	Understand	One Effect	Don’t Prevent	Don’t know	Never taken PCT	Side Effects	Don’t Know	Don’t know	Don’t Know	No Specific reason	Infuenced next uptake	Didn’t influenced next uptake	Yes from TV and radio	No	Don’t remember	Didn’t influenced next uptake
Mahenge	Togo	F	24	Primary	Peasant	Unemployed	Not Married	Obove One year	Yes	Understand	One Effect	Prevent	Don’t know	Taken PCT	Prevention effects	House to House	Brough at household	Don’t Know	No Specific reason	Infuenced next uptake	Influenced next uptake	Yes from CDD	No	Don’t remember	Didn’t influenced next uptake
Mahenge	Togo	F	23	Primary	SMEs	Self Employed	Married_Cohabiting	Obove One year	Yes	Understand	Atleat two	Prevent	Every 6 Month	Taken PCT	Prevention effects	House to House	Brough at household	Don’t Stop Itching	No Specific reason	Didn’t influenced next uptake	Influenced next uptake	Yes from CDD	No	Don’t remember	Didn’t influenced next uptake
Mahenge	Togo	F	23	Secondary	Peasant	Unemployed	Married_Cohabiting	Obove One year	Yes	Don’t Understand	One Effect	Prevent	Once a year	Taken PCT	Prevention effects	House to House	Brough at household	Don’t Stop Itching	No Specific reason	Didn’t influenced next uptake	Influenced next uptake	No I have never heard about it	No	Don’t remember	Didn’t influenced next uptake
Mahenge	Togo	F	62	Secondary	Extension Worker	Public employee	Married_Cohabiting	Obove One year	Yes	Understand	Atleat two	Prevent	Once a year	Taken PCT	Prevention effects	House to House	Brough at household	They stop itching	No Specific reason	Didn’t influenced next uptake	Influenced next uptake	Yes from TV and radio	No	Don’t remember	Didn’t influenced next uptake
Mahenge	Togo	F	32	Secondary	Extension Worker	Public employee	Not Married	Obove One year	Yes	Understand	Atleat two	Prevent	Once a year	Taken PCT	Prevention effects	House to House	Brough at household	Don’t Know	No Specific reason	Didn’t influenced next uptake	Influenced next uptake	Yes from TV and radio	Yes	Other topic but not Oncho	Didn’t influenced next uptake
Mahenge	Togo	F	40	Primary	Peasant	Unemployed	Married_Cohabiting	Obove One year	Yes	Don’t Understand	One Effect	Prevent	Once a year	Taken PCT	Side Effects	House to House	Brough at household	Don’t Know	Side Effect	Didn’t influenced next uptake	Didn’t influenced next uptake	No I have never heard about it	No	Don’t remember	Didn’t influenced next uptake
Mahenge	Togo	F	26	Secondary	Peasant	Unemployed	Not Married	Obove One year	Yes	Understand	One Effect	Prevent	Once a year	Taken PCT	Prevention effects	House to House	Brough at household	They stop itching	No Specific reason	Infuenced next uptake	Influenced next uptake	No I have never heard about it	No	Don’t remember	Didn’t influenced next uptake
Mahenge	Togo	F	30	Primary	Peasant	Unemployed	Not Married	Below One Yer	No	Don’t Understand	One Effect	Don’t Prevent	Don’t know	Never taken PCT	Side Effects	Don’t Know	Don’t know	Don’t Know	No Specific reason	Didn’t influenced next uptake	Didn’t influenced next uptake	No I have never heard about it	Yes	Other topic but not Oncho	Didn’t influenced next uptake
Mahenge	Togo	F	20	Secondary	Peasant	Unemployed	Not Married	Obove One year	No	Don’t Understand	One Effect	Don’t Prevent	Don’t know	Never taken PCT	Side Effects	Don’t Know	Don’t know	Don’t Know	Myth on Infertility_FP	Didn’t influenced next uptake	Didn’t influenced next uptake	No I have never heard about it	No	Don’t remember	Didn’t influenced next uptake
Mahenge	Togo	F	53	Primary	Peasant	Unemployed	Not Married	Obove One year	Yes	Understand	Atleat two	Prevent	Once a year	Taken PCT	Prevention effects	House to House	Brough at household	They stop itching	No Specific reason	Infuenced next uptake	Influenced next uptake	Yes from Health worker	No	Don’t remember	Didn’t influenced next uptake
Mahenge	Togo	F	46	Primary	SMEs	Self Employed	Married_Cohabiting	Obove One year	Yes	Understand	Atleat two	Prevent	Once a year	Taken PCT	Prevention effects	House to House	Brough at household	Don’t Stop Itching	No Specific reason	Infuenced next uptake	Influenced next uptake	Yes from TV and radio	Yes	Hygiene and Ocho	Didn’t influenced next uptake
Mahenge	Togo	F	46	Primary	Peasant	Unemployed	Not Married	Obove One year	Yes	Understand	One Effect	Prevent	Once a year	Taken PCT	Prevention effects	House to House	Brough at household	They stop itching	No Specific reason	Didn’t influenced next uptake	Influenced next uptake	Yes from CDD	No	Don’t remember	Didn’t influenced next uptake
Mahenge	Togo	F	33	Primary	Peasant	Unemployed	Married_Cohabiting	Obove One year	Yes	Understand	Atleat two	Prevent	Every 6 Month	Taken PCT	Prevention effects	House to House	Brough at household	They stop itching	No Specific reason	Infuenced next uptake	Influenced next uptake	Yes from Health worker	No	Don’t remember	Didn’t influenced next uptake
Mahenge	Togo	F	21	Primary	SMEs	Self Employed	Married_Cohabiting	Below One Yer	No	Don’t Understand	One Effect	Don’t Prevent	Don’t know	Never taken PCT	Side Effects	Don’t Know	Don’t know	Don’t Know	Drud and disease belief	Infuenced next uptake	Didn’t influenced next uptake	No I have never heard about it	No	Don’t remember	Didn’t influenced next uptake
Mahenge	Togo	F	29	Secondary	Peasant	Unemployed	Not Married	Obove One year	Yes	Understand	One Effect	Prevent	Every 6 Month	Taken PCT	Prevention effects	House to House	Brough at household	They stop itching	No Specific reason	Infuenced next uptake	Influenced next uptake	No I have never heard about it	No	Don’t remember	Didn’t influenced next uptake
Mahenge	Togo	F	29	Secondary	SMEs	Self Employed	Not Married	Below One Yer	No	Don’t Understand	One Effect	Don’t Prevent	Don’t know	Never taken PCT	Side Effects	Don’t Know	Don’t know	Don’t Know	Drud and disease belief	Didn’t influenced next uptake	Didn’t influenced next uptake	No I have never heard about it	No	Don’t remember	Didn’t influenced next uptake
Mahenge	Togo	F	27	Primary	Peasant	Unemployed	Married_Cohabiting	Obove One year	Yes	Understand	One Effect	Prevent	Once a year	Taken PCT	Prevention effects	House to House	Brough at household	They stop itching	No Specific reason	Infuenced next uptake	Influenced next uptake	Yes from CDD	Yes	Other topic but not Oncho	Didn’t influenced next uptake
Mahenge	Togo	F	62	Primary	Peasant	Unemployed	Not Married	Obove One year	Yes	Don’t Understand	One Effect	Prevent	Once a year	Taken PCT	Prevention effects	House to House	Brough at household	They stop itching	No Specific reason	Infuenced next uptake	Influenced next uptake	No I have never heard about it	No	Don’t remember	Didn’t influenced next uptake
Mahenge	Togo	F	47	Primary	Peasant	Unemployed	Married_Cohabiting	Obove One year	Yes	Don’t Understand	Atleat two	Prevent	Once a year	Taken PCT	Prevention effects	House to House	Brough at household	They stop itching	No Specific reason	Infuenced next uptake	Influenced next uptake	Yes from TV and radio	No	Don’t remember	Didn’t influenced next uptake
Mahenge	Togo	M	38	Primary	Peasant	Unemployed	Not Married	Obove One year	Yes	Understand	Atleat two	Prevent	Once a year	Taken PCT	Prevention effects	House to House	Brough at household	They stop itching	No Specific reason	Infuenced next uptake	Influenced next uptake	Yes from CDD	No	Don’t remember	Didn’t influenced next uptake
Mahenge	Togo	M	59	Primary	Extension Worker	Public employee	Married_Cohabiting	Obove One year	Yes	Understand	One Effect	Prevent	Once a year	Taken PCT	Prevention effects	House to House	Brough at household	They stop itching	No Specific reason	Didn’t influenced next uptake	Influenced next uptake	Yes from CDD	Yes	Oncho only	Influnced next uptake
Mahenge	Togo	F	47	Primary	Peasant	Unemployed	Married_Cohabiting	Obove One year	Yes	Understand	One Effect	Prevent	Once a year	Taken PCT	Prevention effects	House to House	Brough at household	They stop itching	No Specific reason	Infuenced next uptake	Influenced next uptake	Yes from Health worker	No	Don’t remember	Didn’t influenced next uptake
Mahenge	Togo	F	47	Primary	Extension Worker	Public employee	Married_Cohabiting	Obove One year	Yes	Understand	Atleat two	Prevent	Once a year	Taken PCT	Prevention effects	House to House	Brough at household	They stop itching	No Specific reason	Didn’t influenced next uptake	Influenced next uptake	Yes from Health worker	No	Don’t remember	Didn’t influenced next uptake
Mahenge	Togo	F	64	Primary	Peasant	Unemployed	Married_Cohabiting	Obove One year	Yes	Understand	One Effect	Prevent	Once a year	Taken PCT	Prevention effects	House to House	Brough at household	Don’t Know	No Specific reason	Infuenced next uptake	Influenced next uptake	No I have never heard about it	No	Don’t remember	Didn’t influenced next uptake
Mahenge	Togo	M	20	Secondary	Peasant	Unemployed	Married_Cohabiting	Obove One year	Yes	Understand	One Effect	Prevent	Don’t know	Never taken PCT	Side Effects	House to House	Brough at household	Don’t Know	Drud and disease belief	Infuenced next uptake	Didn’t influenced next uptake	Yes from TV and radio	No	Don’t remember	Didn’t influenced next uptake
Mahenge	Togo	F	19	Secondary	Peasant	Unemployed	Married_Cohabiting	Obove One year	Yes	Understand	One Effect	Don’t Prevent	Don’t know	Never taken PCT	Side Effects	Don’t Know	Don’t know	Don’t Know	Myth on Infertility_FP	Didn’t influenced next uptake	Didn’t influenced next uptake	Yes from TV and radio	No	Don’t remember	Didn’t influenced next uptake
Mahenge	Togo	F	35	None	Peasant	Unemployed	Married_Cohabiting	Obove One year	Yes	Understand	One Effect	Prevent	Every 6 Month	Taken PCT	Prevention effects	House to House	Brough at household	They stop itching	No Specific reason	Didn’t influenced next uptake	Influenced next uptake	Yes from CDD	Yes	Hygiene and Ocho	Influnced next uptake
Mahenge	Togo	F	39	Primary	Peasant	Unemployed	Married_Cohabiting	Obove One year	Yes	Understand	One Effect	Prevent	Once a year	Taken PCT	Prevention effects	House to House	Brough at household	Don’t Know	No Specific reason	Didn’t influenced next uptake	Influenced next uptake	Yes from CDD	No	Don’t remember	Didn’t influenced next uptake
Mahenge	Togo	M	49	Primary	Peasant	Unemployed	Married_Cohabiting	Obove One year	Yes	Understand	One Effect	Prevent	Once a year	Taken PCT	Prevention effects	House to House	Brough at household	They stop itching	No Specific reason	Didn’t influenced next uptake	Influenced next uptake	Yes from TV and radio	No	Don’t remember	Didn’t influenced next uptake
Mahenge	Togo	F	54	Primary	Peasant	Unemployed	Married_Cohabiting	Obove One year	Yes	Understand	Atleat two	Prevent	Once a year	Taken PCT	Prevention effects	House to House	Brough at household	They stop itching	No Specific reason	Didn’t influenced next uptake	Influenced next uptake	Yes from Health worker	Yes	Hygiene and Ocho	Influnced next uptake
Mahenge	Togo	F	30	Primary	Peasant	Unemployed	Married_Cohabiting	Obove One year	Yes	Understand	One Effect	Don’t Prevent	Don’t know	Never taken PCT	Side Effects	Don’t Know	Don’t know	Don’t Know	Myth on Infertility_FP	Infuenced next uptake	Didn’t influenced next uptake	No I have never heard about it	No	Don’t remember	Didn’t influenced next uptake
Mahenge	Togo	F	18	Primary	Peasant	Unemployed	Not Married	Obove One year	Yes	Understand	One Effect	Don’t Prevent	Don’t know	Never taken PCT	Side Effects	Don’t Know	Don’t know	Don’t Know	Myth on Infertility_FP	Didn’t influenced next uptake	Didn’t influenced next uptake	No I have never heard about it	No	Don’t remember	Didn’t influenced next uptake
Mahenge	Togo	F	36	Primary	Peasant	Unemployed	Not Married	Obove One year	Yes	Understand	One Effect	Prevent	Once a year	Taken PCT	Prevention effects	House to House	Brough at household	They stop itching	No Specific reason	Didn’t influenced next uptake	Influenced next uptake	Yes from Health worker	No	Don’t remember	Didn’t influenced next uptake
Mahenge	Togo	F	24	Primary	Peasant	Unemployed	Not Married	Obove One year	Yes	Don’t Understand	One Effect	Prevent	Once a year	Taken PCT	Prevention effects	House to House	Brough at household	They stop itching	No Specific reason	Infuenced next uptake	Influenced next uptake	Yes from Health worker	No	Don’t remember	Didn’t influenced next uptake
Mahenge	Togo	F	25	Secondary	Peasant	Unemployed	Not Married	Obove One year	No	Don’t Understand	One Effect	Don’t Prevent	Don’t know	Never taken PCT	Side Effects	Don’t Know	Don’t know	Don’t Know	Drud and disease belief	Didn’t influenced next uptake	Didn’t influenced next uptake	No I have never heard about it	No	Don’t remember	Didn’t influenced next uptake
Mahenge	Togo	F	40	Secondary	Peasant	Unemployed	Not Married	Obove One year	Yes	Understand	One Effect	Prevent	Once a year	Taken PCT	Prevention effects	House to House	Brough at household	They stop itching	No Specific reason	Didn’t influenced next uptake	Influenced next uptake	Yes from Health worker	No	Don’t remember	Didn’t influenced next uptake
Mahenge	Togo	F	26	Secondary	Peasant	Unemployed	Not Married	Obove One year	Yes	Understand	One Effect	Prevent	Once a year	Taken PCT	Prevention effects	House to House	Brough at household	They stop itching	No Specific reason	Didn’t influenced next uptake	Influenced next uptake	Yes from Health worker	Yes	Hygiene and Ocho	Influnced next uptake
Mahenge	Togo	F	31	Primary	Peasant	Unemployed	Not Married	Obove One year	Yes	Don’t Understand	One Effect	Prevent	Once a year	Taken PCT	Prevention effects	House to House	Brough at household	They stop itching	No Specific reason	Infuenced next uptake	Influenced next uptake	Yes from CDD	No	Don’t remember	Didn’t influenced next uptake
Mahenge	Togo	F	24	Primary	Peasant	Unemployed	Not Married	Obove One year	Yes	Don’t Understand	One Effect	Prevent	Once a year	Taken PCT	Side Effects	House to House	Brough at household	Don’t Know	Side Effect	Didn’t influenced next uptake	Didn’t influenced next uptake	No I have never heard about it	No	Don’t remember	Didn’t influenced next uptake
Mahenge	Togo	F	43	Primary	Peasant	Unemployed	Married_Cohabiting	Obove One year	Yes	Understand	Atleat two	Prevent	Once a year	Taken PCT	Prevention effects	House to House	Brough at household	They stop itching	No Specific reason	Didn’t influenced next uptake	Influenced next uptake	Yes from Health worker	Yes	Hygiene and Ocho	Influnced next uptake
Mahenge	Togo	F	38	Primary	Peasant	Unemployed	Married_Cohabiting	Obove One year	Yes	Understand	One Effect	Prevent	Once a year	Taken PCT	Prevention effects	House to House	Brough at household	Don’t Know	No Specific reason	Infuenced next uptake	Influenced next uptake	Yes from TV and radio	No	Don’t remember	Didn’t influenced next uptake
Mahenge	Togo	F	33	None	Peasant	Unemployed	Not Married	Obove One year	Yes	Understand	One Effect	Prevent	Once a year	Taken PCT	Prevention effects	House to House	Brough at household	Don’t Stop Itching	No Specific reason	Infuenced next uptake	Influenced next uptake	Yes from CDD	No	Don’t remember	Didn’t influenced next uptake
Mahenge	Togo	F	17	Primary	Peasant	Unemployed	Not Married	Obove One year	Yes	Understand	One Effect	Prevent	Once a year	Taken PCT	Prevention effects	House to House	Brough at household	Don’t Stop Itching	No Specific reason	Infuenced next uptake	Influenced next uptake	No I have never heard about it	No	Don’t remember	Didn’t influenced next uptake
Mahenge	Togo	F	35	Secondary	SMEs	Self Employed	Not Married	Obove One year	Yes	Understand	One Effect	Prevent	Once a year	Taken PCT	Prevention effects	House to House	Brough at household	They stop itching	No Specific reason	Infuenced next uptake	Influenced next uptake	Yes from TV and radio	No	Don’t remember	Didn’t influenced next uptake
Mahenge	Togo	M	27	None	SMEs	Self Employed	Not Married	Obove One year	Yes	Understand	One Effect	Prevent	Once a year	Taken PCT	Prevention effects	House to House	Brough at household	Don’t Know	No Specific reason	Infuenced next uptake	Influenced next uptake	Yes from Health worker	No	Don’t remember	Didn’t influenced next uptake
Mahenge	Togo	F	42	Primary	SMEs	Self Employed	Married_Cohabiting	Obove One year	Yes	Understand	Atleat two	Prevent	Once a year	Taken PCT	Fear of Alcohoc restriction	House to House	Brough at household	Don’t Know	Alcohol Restriction	Didn’t influenced next uptake	Didn’t influenced next uptake	Yes from TV and radio	No	Don’t remember	Didn’t influenced next uptake
Mahenge	Togo	F	45	Primary	SMEs	Self Employed	Not Married	Obove One year	Yes	Understand	One Effect	Prevent	Once a year	Taken PCT	Prevention effects	House to House	Brough at household	They stop itching	No Specific reason	Infuenced next uptake	Influenced next uptake	Yes from Health worker	No	Don’t remember	Didn’t influenced next uptake
Mahenge	Togo	M	45	Secondary	SMEs	Self Employed	Married_Cohabiting	Obove One year	Yes	Understand	One Effect	Prevent	Once a year	Taken PCT	Prevention effects	House to House	Brough at household	Don’t Know	No Specific reason	Infuenced next uptake	Influenced next uptake	Yes from TV and radio	Yes	Other topic but not Oncho	Didn’t influenced next uptake
Mahenge	Togo	M	73	Primary	Peasant	Unemployed	Married_Cohabiting	Obove One year	Yes	Understand	Atleat two	Prevent	Once a year	Taken PCT	Prevention effects	House to House	Brough at household	Don’t Stop Itching	No Specific reason	Infuenced next uptake	Influenced next uptake	Yes from CDD	No	Don’t remember	Didn’t influenced next uptake
Mahenge	Togo	F	45	Primary	Extension Worker	Public employee	Married_Cohabiting	Obove One year	Yes	Understand	One Effect	Prevent	Once a year	Taken PCT	Prevention effects	House to House	Brough at household	They stop itching	No Specific reason	Infuenced next uptake	Influenced next uptake	Yes from Health worker	Yes	Hygiene and Ocho	Influnced next uptake
Mahenge	Togo	F	28	Primary	Peasant	Unemployed	Not Married	Obove One year	Yes	Understand	One Effect	Prevent	Once a year	Taken PCT	Prevention effects	House to House	Brough at household	They stop itching	No Specific reason	Infuenced next uptake	Influenced next uptake	Yes from CDD	No	Don’t remember	Didn’t influenced next uptake
Mahenge	Togo	F	40	Primary	Peasant	Unemployed	Married_Cohabiting	Obove One year	Yes	Understand	One Effect	Prevent	Once a year	Taken PCT	Prevention effects	House to House	Brough at household	They stop itching	No Specific reason	Infuenced next uptake	Influenced next uptake	Yes from TV and radio	No	Don’t remember	Didn’t influenced next uptake
Mahenge	Togo	F	46	Primary	Peasant	Unemployed	Not Married	Obove One year	Yes	Don’t Understand	One Effect	Prevent	Once a year	Never taken PCT	Side Effects	House to House	Brough at household	Don’t Know	Drud and disease belief	Didn’t influenced next uptake	Didn’t influenced next uptake	Yes from Health worker	No	Don’t remember	Didn’t influenced next uptake
Mahenge	Togo	F	40	Primary	Peasant	Unemployed	Married_Cohabiting	Obove One year	Yes	Understand	One Effect	Prevent	Once a year	Taken PCT	Prevention effects	House to House	Brough at household	They stop itching	Drud and disease belief	Infuenced next uptake	Didn’t influenced next uptake	Yes from Health worker	No	Don’t remember	Didn’t influenced next uptake
Isongo	Isongo	M	39	Primary	Peasant	Unemployed	Married_Cohabiting	Obove One year	Yes	Understand	Atleat two	Prevent	Once a year	Taken PCT	Fear of Alcohoc restriction	House to House	CDD's Compound	They stop itching	Myth on Infertility_FP	Didn’t influenced next uptake	Didn’t influenced next uptake	Yes from Health worker	Yes	Hygiene and Ocho	Influnced next uptake
Isongo	Isongo	F	28	Primary	Peasant	Unemployed	Married_Cohabiting	Obove One year	Yes	Understand	Atleat two	Prevent	Once a year	Taken PCT	Fear of Alcohoc restriction	House to House	CDD's Compound	They stop itching	Myth on Infertility_FP	Didn’t influenced next uptake	Didn’t influenced next uptake	Yes from CDD	Yes	Oncho only	Influnced next uptake
Isongo	Isongo	M	35	Primary	Peasant	Unemployed	Married_Cohabiting	Obove One year	Yes	Understand	Atleat two	Prevent	Once a year	Taken PCT	Fear of Alcohoc restriction	House to House	CDD's Compound	They stop itching	Myth on Infertility_FP	Didn’t influenced next uptake	Didn’t influenced next uptake	Yes from Health worker	Yes	Oncho only	Influnced next uptake
Isongo	Isongo	F	35	Primary	Peasant	Unemployed	Married_Cohabiting	Obove One year	Yes	Understand	Atleat two	Prevent	Once a year	Taken PCT	Fear of Alcohoc restriction	House to House	CDD's Compound	They stop itching	Myth on Infertility_FP	Didn’t influenced next uptake	Didn’t influenced next uptake	Yes from Health worker	Yes	Hygiene and Ocho	Influnced next uptake
Isongo	Isongo	F	40	Primary	Peasant	Unemployed	Married_Cohabiting	Obove One year	Yes	Understand	Atleat two	Prevent	Once a year	Taken PCT	Fear of Alcohoc restriction	House to House	CDD's Compound	They stop itching	Myth on Infertility_FP	Didn’t influenced next uptake	Didn’t influenced next uptake	Yes from Health worker	Yes	Oncho only	Influnced next uptake
Isongo	Isongo	F	17	Primary	Peasant	Unemployed	Not Married	Obove One year	Yes	Understand	Atleat two	Prevent	Once a year	Taken PCT	Fear of Alcohoc restriction	House to House	CDD's Compound	They stop itching	Myth on Infertility_FP	Didn’t influenced next uptake	Didn’t influenced next uptake	Yes from Health worker	Yes	Oncho only	Influnced next uptake
Isongo	Isongo	M	70	Primary	Peasant	Unemployed	Married_Cohabiting	Obove One year	Yes	Understand	Atleat two	Prevent	Once a year	Taken PCT	Fear of Alcohoc restriction	House to House	CDD's Compound	They stop itching	Myth on Infertility_FP	Didn’t influenced next uptake	Didn’t influenced next uptake	Yes from Health worker	Yes	Oncho only	Influnced next uptake
Isongo	Isongo	F	43	None	Peasant	Unemployed	Married_Cohabiting	Obove One year	Yes	Understand	Atleat two	Prevent	Once a year	Taken PCT	Fear of Alcohoc restriction	House to House	CDD's Compound	They stop itching	Myth on Infertility_FP	Infuenced next uptake	Influenced next uptake	Yes from Health worker	Yes	Hygiene and Ocho	Influnced next uptake
Mahenge	Togo	F	30	Primary	Peasant	Unemployed	Married_Cohabiting	Obove One year	Yes	Don’t Understand	Atleat two	Prevent	Once a year	Taken PCT	Fear of Alcohoc restriction	House to House	CDD's Compound	They stop itching	Myth on Infertility_FP	Didn’t influenced next uptake	Influenced next uptake	Yes from Health worker	Yes	Hygiene and Ocho	Influnced next uptake
Mahenge	Togo	F	22	Secondary	Peasant	Unemployed	Married_Cohabiting	Obove One year	Yes	Understand	Atleat two	Prevent	Once a year	Taken PCT	Fear of Alcohoc restriction	House to House	CDD's Compound	They stop itching	Myth on Infertility_FP	Didn’t influenced next uptake	Didn’t influenced next uptake	Yes from Health worker	Yes	Hygiene and Ocho	Influnced next uptake
Mahenge	Togo	F	29	Primary	Peasant	Unemployed	Married_Cohabiting	Obove One year	Yes	Understand	Atleat two	Prevent	Once a year	Taken PCT	Fear of Alcohoc restriction	House to House	CDD's Compound	They stop itching	Myth on Infertility_FP	Didn’t influenced next uptake	Didn’t influenced next uptake	Yes from Health worker	Yes	Hygiene and Ocho	Influnced next uptake
Mahenge	Togo	F	49	Primary	Peasant	Unemployed	Married_Cohabiting	Obove One year	Yes	Understand	Atleat two	Prevent	Once a year	Taken PCT	Fear of Alcohoc restriction	House to House	CDD's Compound	They stop itching	Myth on Infertility_FP	Didn’t influenced next uptake	Didn’t influenced next uptake	Yes from Health worker	No	Don’t remember	Didn’t influenced next uptake
Mahenge	Togo	F	42	None	Peasant	Unemployed	Married_Cohabiting	Obove One year	Yes	Understand	Atleat two	Prevent	Once a year	Taken PCT	Fear of Alcohoc restriction	House to House	CDD's Compound	They stop itching	Myth on Infertility_FP	Didn’t influenced next uptake	Didn’t influenced next uptake	Yes from Health worker	No	Don’t remember	Didn’t influenced next uptake
Mahenge	Togo	F	36	Primary	Peasant	Unemployed	Married_Cohabiting	Obove One year	Yes	Understand	Atleat two	Prevent	Once a year	Taken PCT	Fear of Alcohoc restriction	House to House	CDD's Compound	They stop itching	Myth on Infertility_FP	Didn’t influenced next uptake	Didn’t influenced next uptake	Yes from Health worker	Yes	Hygiene and Ocho	Influnced next uptake
Mahenge	Togo	F	38	Primary	Peasant	Unemployed	Married_Cohabiting	Obove One year	Yes	Understand	Atleat two	Prevent	Once a year	Taken PCT	Fear of Alcohoc restriction	House to House	CDD's Compound	They stop itching	Myth on Infertility_FP	Didn’t influenced next uptake	Didn’t influenced next uptake	Yes from Health worker	Yes	Oncho only	Influnced next uptake
Mahenge	Togo	F	24	Primary	Peasant	Unemployed	Not Married	Obove One year	Yes	Understand	Atleat two	Prevent	Once a year	Taken PCT	Fear of Alcohoc restriction	House to House	CDD's Compound	They stop itching	Myth on Infertility_FP	Didn’t influenced next uptake	Didn’t influenced next uptake	Yes from Health worker	Yes	Hygiene and Ocho	Influnced next uptake
Mahenge	Togo	F	34	Primary	Peasant	Unemployed	Married_Cohabiting	Obove One year	Yes	Understand	Atleat two	Prevent	Once a year	Taken PCT	Fear of Alcohoc restriction	House to House	CDD's Compound	They stop itching	Myth on Infertility_FP	Didn’t influenced next uptake	Didn’t influenced next uptake	Yes from CDD	Yes	Hygiene and Ocho	Influnced next uptake
Mahenge	Togo	F	20	Secondary	SMEs	Self Employed	Not Married	Obove One year	Yes	Understand	Atleat two	Prevent	Once a year	Taken PCT	Fear of Alcohoc restriction	House to House	CDD's Compound	They stop itching	Myth on Infertility_FP	Didn’t influenced next uptake	Didn’t influenced next uptake	Yes from Health worker	Yes	Hygiene and Ocho	Influnced next uptake
Mahenge	Togo	M	22	Secondary	SMEs	Self Employed	Not Married	Obove One year	Yes	Understand	Atleat two	Prevent	Once a year	Taken PCT	Fear of Alcohoc restriction	House to House	CDD's Compound	They stop itching	Myth on Infertility_FP	Didn’t influenced next uptake	Didn’t influenced next uptake	Yes from Health worker	Yes	Oncho only	Influnced next uptake
Mahenge	Togo	F	43	Primary	Peasant	Unemployed	Not Married	Obove One year	Yes	Understand	Atleat two	Prevent	Once a year	Taken PCT	Fear of Alcohoc restriction	House to House	CDD's Compound	They stop itching	Myth on Infertility_FP	Didn’t influenced next uptake	Didn’t influenced next uptake	Yes from Health worker	Yes	Hygiene and Ocho	Influnced next uptake
Mahenge	Togo	F	24	Secondary	Peasant	Unemployed	Married_Cohabiting	Obove One year	Yes	Understand	Atleat two	Prevent	Once a year	Taken PCT	Fear of Alcohoc restriction	House to House	CDD's Compound	They stop itching	Myth on Infertility_FP	Didn’t influenced next uptake	Didn’t influenced next uptake	Yes from Health worker	Yes	Hygiene and Ocho	Influnced next uptake
Mahenge	Togo	F	50	Primary	Peasant	Unemployed	Married_Cohabiting	Obove One year	Yes	Understand	Atleat two	Prevent	Once a year	Taken PCT	Fear of Alcohoc restriction	House to House	CDD's Compound	They stop itching	Myth on Infertility_FP	Didn’t influenced next uptake	Didn’t influenced next uptake	Yes from Health worker	Yes	Oncho only	Influnced next uptake
Mahenge	Togo	F	48	Primary	Peasant	Unemployed	Married_Cohabiting	Obove One year	Yes	Understand	Atleat two	Prevent	Once a year	Taken PCT	Fear of Alcohoc restriction	House to House	CDD's Compound	They stop itching	Myth on Infertility_FP	Didn’t influenced next uptake	Didn’t influenced next uptake	Yes from Health worker	Yes	Oncho only	Influnced next uptake
Mahenge	Togo	F	29	Primary	Peasant	Unemployed	Married_Cohabiting	Obove One year	Yes	Understand	Atleat two	Prevent	Once a year	Taken PCT	Fear of Alcohoc restriction	House to House	CDD's Compound	They stop itching	Myth on Infertility_FP	Didn’t influenced next uptake	Didn’t influenced next uptake	Yes from Health worker	Yes	Oncho only	Influnced next uptake
Mahenge	Togo	F	45	Primary	Peasant	Unemployed	Married_Cohabiting	Obove One year	Yes	Understand	Atleat two	Prevent	Once a year	Taken PCT	Fear of Alcohoc restriction	House to House	CDD's Compound	They stop itching	Myth on Infertility_FP	Didn’t influenced next uptake	Didn’t influenced next uptake	Yes from Health worker	Yes	Oncho only	Influnced next uptake
Mahenge	Togo	F	66	Primary	Peasant	Unemployed	Not Married	Obove One year	Yes	Understand	Atleat two	Prevent	Once a year	Taken PCT	Prevention effects	House to House	CDD's Compound	They stop itching	Myth on Infertility_FP	Didn’t influenced next uptake	Didn’t influenced next uptake	Yes from Health worker	Yes	Oncho only	Influnced next uptake
Mahenge	Togo	M	60	Primary	Peasant	Unemployed	Married_Cohabiting	Obove One year	Yes	Understand	Atleat two	Prevent	Once a year	Taken PCT	Fear of Alcohoc restriction	House to House	CDD's Compound	They stop itching	Myth on Infertility_FP	Didn’t influenced next uptake	Didn’t influenced next uptake	Yes from Health worker	Yes	Hygiene and Ocho	Influnced next uptake
Mahenge	Togo	F	35	Primary	Peasant	Unemployed	Married_Cohabiting	Obove One year	Yes	Understand	Atleat two	Prevent	Once a year	Taken PCT	Fear of Alcohoc restriction	House to House	CDD's Compound	They stop itching	Myth on Infertility_FP	Didn’t influenced next uptake	Didn’t influenced next uptake	Yes from Health worker	Yes	Oncho only	Influnced next uptake
Mahenge	Togo	F	28	Primary	Peasant	Unemployed	Married_Cohabiting	Obove One year	Yes	Understand	Atleat two	Prevent	Once a year	Taken PCT	Fear of Alcohoc restriction	House to House	CDD's Compound	They stop itching	Myth on Infertility_FP	Didn’t influenced next uptake	Didn’t influenced next uptake	Yes from Health worker	Yes	Hygiene and Ocho	Influnced next uptake
Mahenge	Togo	F	22	Secondary	Peasant	Unemployed	Married_Cohabiting	Below One Yer	Yes	Understand	Atleat two	Prevent	Once a year	Never taken PCT	Fear of Alcohoc restriction	House to House	CDD's Compound	Don’t Know	Myth on Infertility_FP	Infuenced next uptake	Influenced next uptake	No I have never heard about it	No	Don’t remember	Didn’t influenced next uptake
Mahenge	Mawasiliano	M	45	Primary	Peasant	Unemployed	Married_Cohabiting	Obove One year	Yes	Understand	One Effect	Prevent	Every 6 Month	Taken PCT	Prevention effects	House to House	Leaders Compund	They stop itching	Alcohol Restriction	Didn’t influenced next uptake	Didn’t influenced next uptake	Yes from TV and radio	Yes	Oncho only	Influnced next uptake
Mahenge	Mawasiliano	F	61	Primary	Peasant	Unemployed	Married_Cohabiting	Obove One year	Yes	Understand	One Effect	Prevent	Once a year	Taken PCT	Prevention effects	House to House	Leaders Compund	They stop itching	Myth on Infertility_FP	Didn’t influenced next uptake	Didn’t influenced next uptake	Yes from Health worker	Yes	Oncho only	Influnced next uptake
Mahenge	Mawasiliano	M	67	College	Extension Worker	Public employee	Married_Cohabiting	Obove One year	Yes	Understand	Atleat two	Prevent	Every 6 Month	Taken PCT	Prevention effects	House to House	Brough at household	They stop itching	Myth on Infertility_FP	Didn’t influenced next uptake	Didn’t influenced next uptake	Yes from TV and radio	Yes	Oncho only	Influnced next uptake
Mahenge	Mawasiliano	F	37	Primary	Peasant	Unemployed	Married_Cohabiting	Obove One year	Yes	Understand	Atleat two	Prevent	Once a year	Taken PCT	Prevention effects	House to House	Brough at household	They stop itching	Myth on Infertility_FP	Didn’t influenced next uptake	Influenced next uptake	Yes from TV and radio	Yes	Hygiene and Ocho	Influnced next uptake
Mahenge	Mawasiliano	F	30	Primary	Peasant	Unemployed	Married_Cohabiting	Obove One year	Yes	Understand	Atleat two	Prevent	Once a year	Never taken PCT	Fear of Alcohoc restriction	House to House	CDD's Compound	Don’t Know	Myth on Infertility_FP	Infuenced next uptake	Influenced next uptake	No I have never heard about it	No	Don’t remember	Didn’t influenced next uptake
Mahenge	Mawasiliano	F	26	Secondary	Peasant	Unemployed	Married_Cohabiting	Obove One year	Yes	Understand	One Effect	Prevent	Once a year	Taken PCT	Prevention effects	House to House	Brough at household	They stop itching	Myth on Infertility_FP	Didn’t influenced next uptake	Didn’t influenced next uptake	Yes from Health worker	Yes	Oncho only	Influnced next uptake
Mahenge	Mawasiliano	M	58	Primary	Peasant	Unemployed	Married_Cohabiting	Obove One year	Yes	Understand	Atleat two	Prevent	Don’t know	Taken PCT	Prevention effects	House to House	Brough at household	They stop itching	Alcohol Restriction	Didn’t influenced next uptake	Didn’t influenced next uptake	Yes from Health worker	Yes	Oncho only	Influnced next uptake
Mahenge	Mawasiliano	M	81	Primary	Peasant	Unemployed	Married_Cohabiting	Obove One year	No	Don’t Understand	One Effect	Don’t Prevent	Don’t know	Never taken PCT	Side Effects	Don’t Know	Don’t know	Don’t Know	Myth on Infertility_FP	Infuenced next uptake	Influenced next uptake	No I have never heard about it	No	Don’t remember	Didn’t influenced next uptake
Mahenge	Mawasiliano	M	32	Primary	Peasant	Unemployed	Married_Cohabiting	Obove One year	Yes	Understand	Atleat two	Prevent	Once a year	Taken PCT	Prevention effects	House to House	Brough at household	They stop itching	Myth on Infertility_FP	Didn’t influenced next uptake	Didn’t influenced next uptake	Yes from TV and radio	Yes	Oncho only	Influnced next uptake
Mahenge	Mawasiliano	M	36	Primary	Peasant	Unemployed	Married_Cohabiting	Obove One year	Yes	Understand	Atleat two	Prevent	Once a year	Taken PCT	Prevention effects	House to House	CDD's Compound	They stop itching	Myth on Infertility_FP	Didn’t influenced next uptake	Influenced next uptake	Yes from TV and radio	Yes	Oncho only	Influnced next uptake
Mahenge	Mawasiliano	M	29	Primary	Peasant	Unemployed	Not Married	Obove One year	Yes	Understand	Atleat two	Prevent	Once a year	Taken PCT	Prevention effects	House to House	CDD's Compound	They stop itching	Myth on Infertility_FP	Didn’t influenced next uptake	Didn’t influenced next uptake	Yes from Health worker	Yes	Oncho only	Influnced next uptake
Mahenge	Mawasiliano	M	27	College	Extension Worker	Public employee	Not Married	Obove One year	Yes	Understand	Atleat two	Prevent	Once a year	Taken PCT	Prevention effects	House to House	CDD's Compound	They stop itching	Myth on Infertility_FP	Didn’t influenced next uptake	Didn’t influenced next uptake	Yes from TV and radio	Yes	Oncho only	Influnced next uptake
Mahenge	Mawasiliano	M	71	Primary	Peasant	Unemployed	Married_Cohabiting	Obove One year	Yes	Understand	Atleat two	Prevent	Once a year	Taken PCT	Prevention effects	House to House	CDD's Compound	They stop itching	Alcohol Restriction	Didn’t influenced next uptake	Didn’t influenced next uptake	Yes from TV and radio	Yes	Oncho only	Influnced next uptake
Mahenge	Mawasiliano	F	20	Primary	Peasant	Unemployed	Not Married	Below One Yer	Yes	Understand	Atleat two	Prevent	Every 6 Month	Taken PCT	Prevention effects	House to House	Don’t know	They stop itching	Myth on Infertility_FP	Didn’t influenced next uptake	Didn’t influenced next uptake	Yes from TV and radio	Yes	Hygiene and Ocho	Influnced next uptake
Mahenge	Mawasiliano	M	26	Secondary	Peasant	Unemployed	Married_Cohabiting	Obove One year	Yes	Understand	Atleat two	Prevent	Once a year	Taken PCT	Prevention effects	House to House	CDD's Compound	They stop itching	Alcohol Restriction	Didn’t influenced next uptake	Didn’t influenced next uptake	Yes from Health worker	Yes	Hygiene and Ocho	Influnced next uptake
Mahenge	Mawasiliano	F	29	Primary	Peasant	Unemployed	Married_Cohabiting	Below One Yer	Yes	Understand	One Effect	Prevent	Once a year	Taken PCT	Prevention effects	House to House	CDD's Compound	They stop itching	Myth on Infertility_FP	Didn’t influenced next uptake	Didn’t influenced next uptake	Yes from TV and radio	Yes	Hygiene and Ocho	Influnced next uptake
Mahenge	Mawasiliano	F	66	Primary	Peasant	Unemployed	Not Married	Obove One year	Yes	Understand	Atleat two	Prevent	Once a year	Taken PCT	Prevention effects	House to House	CDD's Compound	They stop itching	Myth on Infertility_FP	Infuenced next uptake	Influenced next uptake	Yes from Health worker	Yes	Hygiene and Ocho	Influnced next uptake
Mahenge	Mawasiliano	F	18	Primary	Peasant	Unemployed	Not Married	Obove One year	No	Don’t Understand	One Effect	Don’t Prevent	Don’t know	Never taken PCT	Side Effects	Don’t Know	Don’t know	Don’t Know	Myth on Infertility_FP	Infuenced next uptake	Didn’t influenced next uptake	Yes from TV and radio	No	Don’t remember	Didn’t influenced next uptake
Mahenge	Mawasiliano	M	28	College	Peasant	Unemployed	Married_Cohabiting	Obove One year	Yes	Understand	Atleat two	Prevent	Once a year	Taken PCT	Prevention effects	House to House	CDD's Compound	They stop itching	Myth on Infertility_FP	Didn’t influenced next uptake	Didn’t influenced next uptake	Yes from TV and radio	Yes	Oncho only	Influnced next uptake
Mahenge	Mawasiliano	M	45	Primary	Peasant	Unemployed	Married_Cohabiting	Obove One year	Yes	Understand	Atleat two	Prevent	Once a year	Taken PCT	Prevention effects	House to House	CDD's Compound	They stop itching	Myth on Infertility_FP	Didn’t influenced next uptake	Didn’t influenced next uptake	Yes from Health worker	Yes	Hygiene and Ocho	Influnced next uptake
Mahenge	Mawasiliano	F	36	Primary	Peasant	Unemployed	Married_Cohabiting	Obove One year	Yes	Understand	Atleat two	Prevent	Once a year	Taken PCT	Prevention effects	House to House	CDD's Compound	They stop itching	Myth on Infertility_FP	Didn’t influenced next uptake	Didn’t influenced next uptake	Yes from Health worker	Yes	Oncho only	Influnced next uptake
Mahenge	Mawasiliano	F	17	Secondary	Peasant	Unemployed	Not Married	Obove One year	Yes	Understand	Atleat two	Prevent	Once a year	Taken PCT	Prevention effects	House to House	CDD's Compound	They stop itching	Myth on Infertility_FP	Didn’t influenced next uptake	Didn’t influenced next uptake	Yes from TV and radio	Yes	Hygiene and Ocho	Influnced next uptake
Mahenge	Mawasiliano	F	57	Primary	Peasant	Unemployed	Married_Cohabiting	Obove One year	Yes	Understand	Atleat two	Prevent	Once a year	Taken PCT	Prevention effects	House to House	CDD's Compound	They stop itching	Myth on Infertility_FP	Didn’t influenced next uptake	Didn’t influenced next uptake	Yes from TV and radio	Yes	Hygiene and Ocho	Influnced next uptake
Mahenge	Mawasiliano	M	61	Secondary	Peasant	Unemployed	Not Married	Obove One year	Yes	Understand	Atleat two	Prevent	Once a year	Taken PCT	Prevention effects	House to House	CDD's Compound	They stop itching	Myth on Infertility_FP	Didn’t influenced next uptake	Didn’t influenced next uptake	Yes from CDD	Yes	Hygiene and Ocho	Influnced next uptake
Mahenge	Mawasiliano	M	39	Primary	Peasant	Unemployed	Married_Cohabiting	Obove One year	Yes	Understand	Atleat two	Prevent	Once a year	Taken PCT	Prevention effects	House to House	CDD's Compound	They stop itching	Myth on Infertility_FP	Didn’t influenced next uptake	Didn’t influenced next uptake	Yes from Health worker	Yes	Hygiene and Ocho	Influnced next uptake
Mahenge	Mawasiliano	F	39	Primary	Peasant	Unemployed	Not Married	Obove One year	Yes	Understand	Atleat two	Prevent	Once a year	Taken PCT	Prevention effects	House to House	CDD's Compound	They stop itching	Myth on Infertility_FP	Didn’t influenced next uptake	Didn’t influenced next uptake	Yes from Health worker	Yes	Hygiene and Ocho	Influnced next uptake
Mahenge	Mawasiliano	M	33	College	Extension Worker	Public employee	Married_Cohabiting	Obove One year	Yes	Understand	Atleat two	Prevent	Once a year	Taken PCT	Prevention effects	House to House	CDD's Compound	They stop itching	Myth on Infertility_FP	Didn’t influenced next uptake	Didn’t influenced next uptake	Yes from Health worker	Yes	Oncho only	Influnced next uptake
Mahenge	Mawasiliano	F	34	Primary	Peasant	Unemployed	Married_Cohabiting	Obove One year	Yes	Understand	One Effect	Prevent	Once a year	Taken PCT	Prevention effects	House to House	Leaders Compund	Don’t Know	Myth on Infertility_FP	Infuenced next uptake	Influenced next uptake	Yes from TV and radio	No	Don’t remember	Didn’t influenced next uptake
Mahenge	Mawasiliano	M	39	College	SMEs	Self Employed	Married_Cohabiting	Obove One year	Yes	Understand	Atleat two	Prevent	Once a year	Taken PCT	Prevention effects	House to House	CDD's Compound	They stop itching	Myth on Infertility_FP	Didn’t influenced next uptake	Didn’t influenced next uptake	Yes from Health worker	Yes	Hygiene and Ocho	Influnced next uptake
Mahenge	Mawasiliano	F	28	Secondary	Peasant	Unemployed	Married_Cohabiting	Obove One year	Yes	Understand	Atleat two	Don’t Prevent	Don’t know	Never taken PCT	Side Effects	Don’t Know	Don’t know	Don’t Know	No Specific reason	Infuenced next uptake	Didn’t influenced next uptake	Yes from TV and radio	No	Don’t remember	Didn’t influenced next uptake
Mahenge	Mawasiliano	F	25	Secondary	Peasant	Unemployed	Married_Cohabiting	Below One Yer	No	Don’t Understand	One Effect	Don’t Prevent	Don’t know	Never taken PCT	Side Effects	Don’t Know	Don’t know	Don’t Know	Myth on Infertility_FP	Infuenced next uptake	Didn’t influenced next uptake	Yes from Health worker	Yes	Other topic but not Oncho	Didn’t influenced next uptake
Mahenge	Mawasiliano	F	27	Primary	Peasant	Unemployed	Married_Cohabiting	Obove One year	Yes	Understand	Atleat two	Prevent	Once a year	Taken PCT	Prevention effects	House to House	CDD's Compound	They stop itching	Myth on Infertility_FP	Didn’t influenced next uptake	Didn’t influenced next uptake	Yes from Health worker	Yes	Hygiene and Ocho	Influnced next uptake
Mahenge	Mawasiliano	M	40	Primary	Peasant	Unemployed	Married_Cohabiting	Obove One year	Yes	Don’t Understand	Atleat two	Prevent	Once a year	Taken PCT	Prevention effects	House to House	CDD's Compound	They stop itching	Myth on Infertility_FP	Infuenced next uptake	Didn’t influenced next uptake	Yes from Health worker	Yes	Hygiene and Ocho	Influnced next uptake
Mahenge	Mawasiliano	M	52	Primary	Extension Worker	Public employee	Married_Cohabiting	Obove One year	Yes	Understand	Atleat two	Prevent	Once a year	Taken PCT	Prevention effects	House to House	Leaders Compund	They stop itching	Myth on Infertility_FP	Didn’t influenced next uptake	Didn’t influenced next uptake	Yes from TV and radio	Yes	Hygiene and Ocho	Influnced next uptake
Mahenge	Mawasiliano	M	54	Primary	SMEs	Self Employed	Married_Cohabiting	Below One Yer	Yes	Understand	One Effect	Prevent	Once a year	Taken PCT	Prevention effects	Fixed post	Leaders Compund	They stop itching	Myth on Infertility_FP	Didn’t influenced next uptake	Didn’t influenced next uptake	Yes from TV and radio	Yes	Oncho only	Influnced next uptake
Mahenge	Mawasiliano	F	35	Primary	Peasant	Unemployed	Married_Cohabiting	Obove One year	Yes	Understand	Atleat two	Prevent	Once a year	Taken PCT	Prevention effects	House to House	Leaders Compund	They stop itching	Myth on Infertility_FP	Didn’t influenced next uptake	Didn’t influenced next uptake	Yes from Health worker	Yes	Oncho only	Influnced next uptake
Mahenge	Mawasiliano	F	27	Secondary	Peasant	Unemployed	Married_Cohabiting	Obove One year	Yes	Understand	Atleat two	Prevent	Once a year	Taken PCT	Prevention effects	House to House	CDD's Compound	They stop itching	Myth on Infertility_FP	Didn’t influenced next uptake	Didn’t influenced next uptake	Yes from TV and radio	Yes	Hygiene and Ocho	Influnced next uptake
Mahenge	Mawasiliano	F	22	Primary	Peasant	Unemployed	Not Married	Obove One year	Yes	Understand	Atleat two	Prevent	Once a year	Taken PCT	Prevention effects	House to House	Brough at household	They stop itching	Myth on Infertility_FP	Didn’t influenced next uptake	Didn’t influenced next uptake	Yes from Health worker	Yes	Oncho only	Influnced next uptake
Mahenge	Mawasiliano	F	26	Secondary	Peasant	Unemployed	Not Married	Obove One year	Yes	Understand	Atleat two	Prevent	Once a year	Taken PCT	Prevention effects	House to House	Leaders Compund	They stop itching	Myth on Infertility_FP	Didn’t influenced next uptake	Didn’t influenced next uptake	Yes from TV and radio	Yes	Hygiene and Ocho	Influnced next uptake
Mahenge	Mawasiliano	M	28	College	Peasant	Unemployed	Married_Cohabiting	Obove One year	No	Don’t Understand	One Effect	Don’t Prevent	Don’t know	Never taken PCT	Side Effects	Don’t Know	Don’t know	Don’t Know	No Specific reason	Infuenced next uptake	Influenced next uptake	No I have never heard about it	No	Don’t remember	Didn’t influenced next uptake
Mahenge	Mawasiliano	F	49	Primary	Peasant	Unemployed	Married_Cohabiting	Obove One year	Yes	Don’t Understand	Atleat two	Prevent	Once a year	Taken PCT	Prevention effects	House to House	CDD's Compound	They stop itching	Myth on Infertility_FP	Didn’t influenced next uptake	Didn’t influenced next uptake	Yes from CDD	Yes	Oncho only	Influnced next uptake
Mahenge	Mawasiliano	M	29	College	Peasant	Unemployed	Not Married	Below One Yer	Yes	Understand	Atleat two	Prevent	Don’t know	Taken PCT	Prevention effects	House to House	CDD's Compound	They stop itching	Myth on Infertility_FP	Infuenced next uptake	Influenced next uptake	No I have never heard about it	No	Don’t remember	Didn’t influenced next uptake
Mahenge	Mawasiliano	F	27	Secondary	Peasant	Unemployed	Married_Cohabiting	Obove One year	Yes	Understand	Atleat two	Prevent	Once a year	Taken PCT	Prevention effects	House to House	Leaders Compund	They stop itching	Myth on Infertility_FP	Didn’t influenced next uptake	Didn’t influenced next uptake	Yes from Health worker	Yes	Oncho only	Influnced next uptake
Mahenge	Mawasiliano	M	46	Primary	Peasant	Unemployed	Married_Cohabiting	Obove One year	Yes	Understand	Atleat two	Prevent	Every 6 Month	Taken PCT	Prevention effects	House to House	Brough at household	They stop itching	Myth on Infertility_FP	Didn’t influenced next uptake	Didn’t influenced next uptake	Yes from CDD	Yes	Oncho only	Influnced next uptake
Mahenge	Mawasiliano	F	50	Primary	Peasant	Unemployed	Married_Cohabiting	Obove One year	Yes	Understand	Atleat two	Prevent	Once a year	Taken PCT	Prevention effects	House to House	Leaders Compund	They stop itching	Myth on Infertility_FP	Didn’t influenced next uptake	Didn’t influenced next uptake	Yes from CDD	No	Don’t remember	Didn’t influenced next uptake
Mahenge	Mawasiliano	M	41	Primary	Peasant	Unemployed	Married_Cohabiting	Obove One year	Yes	Understand	Atleat two	Prevent	Once a year	Taken PCT	Prevention effects	House to House	Leaders Compund	They stop itching	Myth on Infertility_FP	Didn’t influenced next uptake	Didn’t influenced next uptake	Yes from TV and radio	Yes	Oncho only	Influnced next uptake
Mahenge	Mawasiliano	M	51	Primary	Peasant	Unemployed	Married_Cohabiting	Obove One year	Yes	Understand	Atleat two	Prevent	Once a year	Taken PCT	Prevention effects	House to House	CDD's Compound	They stop itching	Myth on Infertility_FP	Didn’t influenced next uptake	Didn’t influenced next uptake	Yes from CDD	Yes	Oncho only	Influnced next uptake
Mahenge	Mawasiliano	F	46	Secondary	Peasant	Unemployed	Married_Cohabiting	Obove One year	Yes	Understand	Atleat two	Prevent	Once a year	Taken PCT	Prevention effects	House to House	Leaders Compund	They stop itching	Myth on Infertility_FP	Didn’t influenced next uptake	Didn’t influenced next uptake	Yes from TV and radio	Yes	Oncho only	Influnced next uptake
Mahenge	Mawasiliano	F	68	Primary	Peasant	Unemployed	Not Married	Obove One year	Yes	Understand	Atleat two	Prevent	Once a year	Taken PCT	Prevention effects	House to House	Brough at household	They stop itching	No Specific reason	Didn’t influenced next uptake	Didn’t influenced next uptake	Yes from Health worker	Yes	Don’t remember	Influnced next uptake
Mahenge	Mawasiliano	F	18	Secondary	Student	Unemployed	Not Married	Obove One year	Yes	Understand	Atleat two	Prevent	Once a year	Taken PCT	Prevention effects	House to House	Brough at household	They stop itching	Myth on Infertility_FP	Didn’t influenced next uptake	Didn’t influenced next uptake	No I have never heard about it	No	Don’t remember	Didn’t influenced next uptake
Mahenge	Mawasiliano	M	17	Primary	Student	Unemployed	Not Married	Obove One year	No	Don’t Understand	One Effect	Don’t Prevent	Don’t know	Never taken PCT	Side Effects	Don’t Know	Don’t know	Don’t Know	No Specific reason	Didn’t influenced next uptake	Didn’t influenced next uptake	No I have never heard about it	No	Don’t remember	Didn’t influenced next uptake
Mahenge	Mawasiliano	M	44	Primary	Peasant	Unemployed	Married_Cohabiting	Obove One year	Yes	Understand	Atleat two	Prevent	Once a year	Taken PCT	Prevention effects	House to House	Leaders Compund	Don’t Know	No Specific reason	Didn’t influenced next uptake	Didn’t influenced next uptake	Yes from Health worker	No	Don’t remember	Didn’t influenced next uptake
Mahenge	Mawasiliano	F	37	Primary	Peasant	Unemployed	Not Married	Obove One year	Yes	Understand	Atleat two	Prevent	Once a year	Taken PCT	Prevention effects	House to House	Leaders Compund	They stop itching	No Specific reason	Didn’t influenced next uptake	Didn’t influenced next uptake	Yes from CDD	Yes	Don’t remember	Influnced next uptake
Mahenge	Mawasiliano	F	27	Secondary	Peasant	Unemployed	Not Married	Obove One year	Yes	Understand	Atleat two	Prevent	Once a year	Taken PCT	Prevention effects	House to House	Leaders Compund	They stop itching	No Specific reason	Didn’t influenced next uptake	Didn’t influenced next uptake	No I have never heard about it	No	Don’t remember	Didn’t influenced next uptake
Mahenge	Mawasiliano	F	37	College	Extension Worker	Public employee	Married_Cohabiting	Below One Yer	No	Don’t Understand	One Effect	Don’t Prevent	Don’t know	Never taken PCT	Side Effects	Don’t Know	Don’t know	Don’t Know	No Specific reason	Didn’t influenced next uptake	Didn’t influenced next uptake	No I have never heard about it	No	Don’t remember	Didn’t influenced next uptake
Mahenge	Mawasiliano	F	21	Secondary	Peasant	Unemployed	Married_Cohabiting	Obove One year	No	Don’t Understand	One Effect	Don’t Prevent	Don’t know	Never taken PCT	Side Effects	Don’t Know	Don’t know	Don’t Know	No Specific reason	Infuenced next uptake	Influenced next uptake	No I have never heard about it	No	Don’t remember	Didn’t influenced next uptake
Mahenge	Mawasiliano	F	28	Primary	Peasant	Unemployed	Married_Cohabiting	Obove One year	Yes	Understand	One Effect	Prevent	Once a year	Taken PCT	Prevention effects	House to House	Leaders Compund	They stop itching	No Specific reason	Didn’t influenced next uptake	Didn’t influenced next uptake	Yes from Health worker	No	Don’t remember	Didn’t influenced next uptake
Mahenge	Mawasiliano	F	26	Primary	Peasant	Unemployed	Not Married	Obove One year	Yes	Understand	Atleat two	Prevent	Once a year	Taken PCT	Prevention effects	House to House	Leaders Compund	They stop itching	No Specific reason	Didn’t influenced next uptake	Didn’t influenced next uptake	No I have never heard about it	No	Don’t remember	Didn’t influenced next uptake
Mahenge	Mawasiliano	M	86	Primary	Peasant	Unemployed	Married_Cohabiting	Obove One year	Yes	Understand	Atleat two	Prevent	Once a year	Taken PCT	Prevention effects	House to House	Leaders Compund	They stop itching	Side Effect	Didn’t influenced next uptake	Didn’t influenced next uptake	No I have never heard about it	No	Don’t remember	Didn’t influenced next uptake
Mahenge	Mawasiliano	M	27	Primary	Peasant	Unemployed	Married_Cohabiting	Obove One year	Yes	Understand	Atleat two	Don’t Prevent	Don’t know	Never taken PCT	Side Effects	Don’t Know	Don’t know	Don’t Know	No Specific reason	Didn’t influenced next uptake	Didn’t influenced next uptake	No I have never heard about it	No	Don’t remember	Didn’t influenced next uptake
Mahenge	Mawasiliano	F	28	Primary	Peasant	Unemployed	Not Married	Obove One year	Yes	Understand	Atleat two	Don’t Prevent	Don’t know	Never taken PCT	Side Effects	Don’t Know	Don’t know	Don’t Know	No Specific reason	Didn’t influenced next uptake	Didn’t influenced next uptake	No I have never heard about it	No	Don’t remember	Didn’t influenced next uptake
Mahenge	Mawasiliano	F	17	Secondary	Student	Unemployed	Not Married	Obove One year	Yes	Understand	One Effect	Don’t Prevent	Don’t know	Never taken PCT	Side Effects	Don’t Know	Don’t know	Don’t Know	No Specific reason	Didn’t influenced next uptake	Didn’t influenced next uptake	No I have never heard about it	No	Don’t remember	Didn’t influenced next uptake
Mahenge	Mawasiliano	F	34	Primary	Peasant	Unemployed	Married_Cohabiting	Obove One year	Yes	Understand	One Effect	Prevent	Once a year	Taken PCT	Prevention effects	House to House	Brough at household	Don’t Know	No Specific reason	Didn’t influenced next uptake	Didn’t influenced next uptake	No I have never heard about it	No	Don’t remember	Didn’t influenced next uptake
Mahenge	Mawasiliano	F	25	Primary	Peasant	Unemployed	Not Married	Obove One year	Yes	Understand	Atleat two	Prevent	Once a year	Taken PCT	Prevention effects	House to House	Leaders Compund	They stop itching	No Specific reason	Didn’t influenced next uptake	Didn’t influenced next uptake	No I have never heard about it	No	Don’t remember	Didn’t influenced next uptake
Mahenge	Mawasiliano	M	18	Primary	Student	Unemployed	Not Married	Obove One year	Yes	Understand	Atleat two	Prevent	Once a year	Never taken PCT	Prevention effects	House to House	Leaders Compund	Don’t Know	No Specific reason	Didn’t influenced next uptake	Didn’t influenced next uptake	No I have never heard about it	No	Don’t remember	Didn’t influenced next uptake
Mahenge	Mawasiliano	M	54	Primary	Peasant	Unemployed	Not Married	Obove One year	Yes	Understand	Atleat two	Prevent	Once a year	Taken PCT	Prevention effects	House to House	Leaders Compund	Don’t Stop Itching	No Specific reason	Didn’t influenced next uptake	Didn’t influenced next uptake	Yes from CDD	No	Don’t remember	Didn’t influenced next uptake
Mahenge	Mawasiliano	F	70	None	Peasant	Unemployed	Not Married	Obove One year	Yes	Understand	Atleat two	Prevent	Once a year	Taken PCT	Prevention effects	House to House	Brough at household	Don’t Stop Itching	No Specific reason	Didn’t influenced next uptake	Didn’t influenced next uptake	No I have never heard about it	No	Don’t remember	Didn’t influenced next uptake
Mahenge	Mawasiliano	F	60	Primary	Peasant	Unemployed	Not Married	Obove One year	Yes	Understand	Atleat two	Don’t Prevent	Don’t know	Never taken PCT	Side Effects	Don’t Know	Don’t know	Don’t Know	Drud and disease belief	Didn’t influenced next uptake	Didn’t influenced next uptake	No I have never heard about it	No	Don’t remember	Didn’t influenced next uptake
Mahenge	Mawasiliano	F	52	Primary	Peasant	Unemployed	Not Married	Obove One year	Yes	Understand	Atleat two	Prevent	Once a year	Taken PCT	Prevention effects	House to House	Brough at household	Don’t Know	No Specific reason	Didn’t influenced next uptake	Didn’t influenced next uptake	No I have never heard about it	No	Don’t remember	Didn’t influenced next uptake
Mahenge	Mawasiliano	F	38	Primary	Peasant	Unemployed	Married_Cohabiting	Obove One year	Yes	Understand	Atleat two	Prevent	Once a year	Taken PCT	Prevention effects	House to House	Leaders Compund	Don’t Stop Itching	No Specific reason	Didn’t influenced next uptake	Didn’t influenced next uptake	No I have never heard about it	No	Don’t remember	Didn’t influenced next uptake
Mahenge	Mawasiliano	F	17	Secondary	Student	Unemployed	Not Married	Obove One year	Yes	Understand	Atleat two	Prevent	Once a year	Never taken PCT	Prevention effects	House to House	Brough at household	Don’t Know	No Specific reason	Didn’t influenced next uptake	Didn’t influenced next uptake	No I have never heard about it	No	Don’t remember	Didn’t influenced next uptake
Mahenge	Mawasiliano	M	18	Secondary	Student	Unemployed	Not Married	Obove One year	Yes	Understand	Atleat two	Prevent	Once a year	Taken PCT	Prevention effects	House to House	Brough at household	They stop itching	No Specific reason	Didn’t influenced next uptake	Didn’t influenced next uptake	No I have never heard about it	No	Don’t remember	Didn’t influenced next uptake
Mahenge	Mawasiliano	F	32	Primary	Peasant	Unemployed	Married_Cohabiting	Obove One year	Yes	Understand	Atleat two	Prevent	Once a year	Taken PCT	Prevention effects	House to House	Brough at household	Don’t Stop Itching	No Specific reason	Didn’t influenced next uptake	Didn’t influenced next uptake	No I have never heard about it	No	Don’t remember	Didn’t influenced next uptake
Mahenge	Mawasiliano	M	60	Primary	Peasant	Unemployed	Married_Cohabiting	Obove One year	Yes	Understand	Atleat two	Prevent	Once a year	Taken PCT	Prevention effects	House to House	Leaders Compund	Don’t Stop Itching	No Specific reason	Didn’t influenced next uptake	Didn’t influenced next uptake	No I have never heard about it	No	Don’t remember	Didn’t influenced next uptake
Mahenge	Mawasiliano	F	53	Primary	Peasant	Unemployed	Not Married	Obove One year	Yes	Understand	Atleat two	Prevent	Once a year	Taken PCT	Prevention effects	House to House	Leaders Compund	They stop itching	No Specific reason	Didn’t influenced next uptake	Didn’t influenced next uptake	No I have never heard about it	No	Don’t remember	Didn’t influenced next uptake
Mahenge	Mawasiliano	M	50	Primary	Peasant	Unemployed	Married_Cohabiting	Obove One year	Yes	Understand	One Effect	Prevent	Once a year	Taken PCT	Prevention effects	House to House	Leaders Compund	They stop itching	No Specific reason	Didn’t influenced next uptake	Didn’t influenced next uptake	No I have never heard about it	No	Don’t remember	Didn’t influenced next uptake
Mahenge	Mawasiliano	M	59	Primary	Peasant	Unemployed	Married_Cohabiting	Obove One year	Yes	Understand	One Effect	Prevent	Once a year	Taken PCT	Prevention effects	House to House	Leaders Compund	They stop itching	No Specific reason	Didn’t influenced next uptake	Didn’t influenced next uptake	No I have never heard about it	No	Don’t remember	Didn’t influenced next uptake
Mahenge	Mawasiliano	F	60	Primary	Peasant	Unemployed	Not Married	Obove One year	Yes	Understand	Atleat two	Prevent	Once a year	Taken PCT	Prevention effects	Fixed post	Brough at household	They stop itching	No Specific reason	Didn’t influenced next uptake	Didn’t influenced next uptake	Yes from Health worker	Yes	Oncho only	Influnced next uptake
Mahenge	Mawasiliano	F	43	Primary	Peasant	Unemployed	Married_Cohabiting	Obove One year	Yes	Understand	Atleat two	Prevent	Once a year	Taken PCT	Prevention effects	House to House	Brough at household	They stop itching	No Specific reason	Didn’t influenced next uptake	Didn’t influenced next uptake	No I have never heard about it	No	Don’t remember	Didn’t influenced next uptake
Mahenge	Mawasiliano	F	63	Primary	Peasant	Unemployed	Married_Cohabiting	Obove One year	Yes	Understand	Atleat two	Prevent	Once a year	Taken PCT	Prevention effects	House to House	Leaders Compund	They stop itching	No Specific reason	Didn’t influenced next uptake	Didn’t influenced next uptake	No I have never heard about it	No	Don’t remember	Didn’t influenced next uptake
Mahenge	Mawasiliano	F	18	Secondary	Student	Unemployed	Not Married	Obove One year	Yes	Understand	Atleat two	Prevent	Once a year	Taken PCT	Prevention effects	House to House	Brough at household	They stop itching	No Specific reason	Didn’t influenced next uptake	Didn’t influenced next uptake	No I have never heard about it	No	Don’t remember	Didn’t influenced next uptake
Mahenge	Mawasiliano	F	46	Primary	Peasant	Unemployed	Married_Cohabiting	Obove One year	Yes	Understand	Atleat two	Prevent	Once a year	Taken PCT	Prevention effects	House to House	Leaders Compund	They stop itching	No Specific reason	Didn’t influenced next uptake	Didn’t influenced next uptake	Yes from Health worker	No	Don’t remember	Didn’t influenced next uptake
Mahenge	Mawasiliano	M	22	Secondary	Student	Unemployed	Not Married	Obove One year	Yes	Understand	Atleat two	Prevent	Don’t know	Never taken PCT	Prevention effects	House to House	Leaders Compund	They stop itching	No Specific reason	Didn’t influenced next uptake	Didn’t influenced next uptake	Yes from Health worker	Yes	Oncho only	Influnced next uptake
Mahenge	Mawasiliano	F	32	Primary	Peasant	Unemployed	Married_Cohabiting	Obove One year	Yes	Understand	One Effect	Prevent	Once a year	Taken PCT	Prevention effects	House to House	Leaders Compund	They stop itching	No Specific reason	Didn’t influenced next uptake	Didn’t influenced next uptake	Yes from Health worker	No	Don’t remember	Didn’t influenced next uptake
Mahenge	Mawasiliano	M	34	Primary	Peasant	Unemployed	Not Married	Obove One year	Yes	Understand	Atleat two	Prevent	Once a year	Taken PCT	Prevention effects	House to House	Brough at household	They stop itching	No Specific reason	Didn’t influenced next uptake	Didn’t influenced next uptake	No I have never heard about it	No	Don’t remember	Didn’t influenced next uptake
Mahenge	Mawasiliano	F	49	Primary	Peasant	Unemployed	Married_Cohabiting	Obove One year	Yes	Understand	Atleat two	Don’t Prevent	Don’t know	Never taken PCT	Side Effects	Don’t Know	Don’t know	Don’t Know	No Specific reason	Didn’t influenced next uptake	Didn’t influenced next uptake	No I have never heard about it	No	Don’t remember	Didn’t influenced next uptake
Mahenge	Mawasiliano	F	24	Primary	Peasant	Unemployed	Married_Cohabiting	Obove One year	Yes	Understand	Atleat two	Prevent	Once a year	Taken PCT	Prevention effects	House to House	Brough at household	They stop itching	No Specific reason	Didn’t influenced next uptake	Didn’t influenced next uptake	Yes from Health worker	No	Don’t remember	Didn’t influenced next uptake
Mahenge	Mawasiliano	F	37	Primary	Peasant	Unemployed	Not Married	Obove One year	Yes	Understand	One Effect	Prevent	Once a year	Taken PCT	Prevention effects	House to House	Brough at household	They stop itching	No Specific reason	Didn’t influenced next uptake	Didn’t influenced next uptake	No I have never heard about it	No	Don’t remember	Didn’t influenced next uptake
Mahenge	Mawasiliano	F	37	College	Extension Worker	Public employee	Married_Cohabiting	Obove One year	Yes	Understand	Atleat two	Don’t Prevent	Don’t know	Never taken PCT	Side Effects	Don’t Know	Don’t know	Don’t Know	Side Effect	Infuenced next uptake	Influenced next uptake	No I have never heard about it	Yes	Other topic but not Oncho	Didn’t influenced next uptake
Mahenge	Mawasiliano	F	18	Secondary	Peasant	Unemployed	Not Married	Obove One year	Yes	Understand	Atleat two	Prevent	Once a year	Never taken PCT	Prevention effects	House to House	Leaders Compund	Don’t Stop Itching	No Specific reason	Didn’t influenced next uptake	Didn’t influenced next uptake	No I have never heard about it	No	Don’t remember	Didn’t influenced next uptake
Mahenge	Mawasiliano	F	22	Primary	Peasant	Unemployed	Married_Cohabiting	Obove One year	Yes	Understand	Atleat two	Don’t Prevent	Don’t know	Never taken PCT	Side Effects	Don’t Know	Don’t know	Don’t Know	Side Effect	Didn’t influenced next uptake	Influenced next uptake	No I have never heard about it	No	Don’t remember	Didn’t influenced next uptake
Mahenge	Mawasiliano	F	19	Primary	Peasant	Unemployed	Married_Cohabiting	Obove One year	No	Don’t Understand	One Effect	Don’t Prevent	Don’t know	Never taken PCT	Side Effects	Don’t Know	Don’t know	Don’t Know	Side Effect	Didn’t influenced next uptake	Didn’t influenced next uptake	No I have never heard about it	No	Don’t remember	Didn’t influenced next uptake
Mahenge	Mawasiliano	F	23	Primary	Peasant	Unemployed	Not Married	Obove One year	No	Don’t Understand	One Effect	Don’t Prevent	Don’t know	Never taken PCT	Side Effects	Don’t Know	Don’t know	Don’t Know	Side Effect	Didn’t influenced next uptake	Didn’t influenced next uptake	No I have never heard about it	No	Don’t remember	Didn’t influenced next uptake
Mahenge	Mawasiliano	F	58	Primary	Peasant	Unemployed	Not Married	Obove One year	Yes	Understand	Atleat two	Prevent	Once a year	Taken PCT	Prevention effects	House to House	Brough at household	Don’t Stop Itching	No Specific reason	Didn’t influenced next uptake	Didn’t influenced next uptake	No I have never heard about it	No	Don’t remember	Didn’t influenced next uptake
Mahenge	Mawasiliano	M	67	Primary	Peasant	Unemployed	Married_Cohabiting	Obove One year	Yes	Understand	Atleat two	Prevent	Once a year	Taken PCT	Prevention effects	House to House	Leaders Compund	Don’t Stop Itching	Side Effect	Didn’t influenced next uptake	Didn’t influenced next uptake	No I have never heard about it	No	Don’t remember	Didn’t influenced next uptake
Mahenge	Mawasiliano	M	51	Primary	Peasant	Unemployed	Married_Cohabiting	Obove One year	Yes	Understand	Atleat two	Prevent	Once a year	Taken PCT	Prevention effects	House to House	Brough at household	They stop itching	No Specific reason	Didn’t influenced next uptake	Didn’t influenced next uptake	Yes from Health worker	No	Don’t remember	Didn’t influenced next uptake
Mahenge	Mawasiliano	F	37	Primary	Peasant	Unemployed	Not Married	Obove One year	Yes	Understand	Atleat two	Don’t Prevent	Don’t know	Never taken PCT	Side Effects	Don’t Know	Don’t know	Don’t Know	Drud and disease belief	Didn’t influenced next uptake	Didn’t influenced next uptake	No I have never heard about it	No	Don’t remember	Didn’t influenced next uptake
Mahenge	Mawasiliano	M	34	Secondary	Extension Worker	Public employee	Married_Cohabiting	Obove One year	Yes	Understand	Atleat two	Prevent	Once a year	Taken PCT	Prevention effects	House to House	Brough at household	Don’t Stop Itching	No Specific reason	Didn’t influenced next uptake	Didn’t influenced next uptake	No I have never heard about it	No	Don’t remember	Didn’t influenced next uptake
Mahenge	Mawasiliano	M	35	Primary	Peasant	Unemployed	Married_Cohabiting	Obove One year	Yes	Understand	Atleat two	Prevent	Once a year	Taken PCT	Prevention effects	House to House	CDD's Compound	They stop itching	No Specific reason	Didn’t influenced next uptake	Didn’t influenced next uptake	Yes from CDD	Yes	Oncho only	Influnced next uptake
Mahenge	Mawasiliano	F	24	Primary	Peasant	Unemployed	Married_Cohabiting	Obove One year	Yes	Understand	Atleat two	Prevent	Once a year	Taken PCT	Prevention effects	House to House	CDD's Compound	Don’t Stop Itching	No Specific reason	Didn’t influenced next uptake	Didn’t influenced next uptake	Yes from CDD	No	Don’t remember	Didn’t influenced next uptake
Mahenge	Mawasiliano	M	46	Primary	Peasant	Unemployed	Married_Cohabiting	Obove One year	Yes	Understand	Atleat two	Prevent	Once a year	Taken PCT	Prevention effects	House to House	Leaders Compund	They stop itching	No Specific reason	Didn’t influenced next uptake	Didn’t influenced next uptake	No I have never heard about it	No	Don’t remember	Didn’t influenced next uptake
Mahenge	Mawasiliano	F	23	Primary	Peasant	Unemployed	Not Married	Obove One year	Yes	Understand	Atleat two	Don’t Prevent	Don’t know	Never taken PCT	Side Effects	Don’t Know	Don’t know	Don’t Know	No Specific reason	Didn’t influenced next uptake	Didn’t influenced next uptake	No I have never heard about it	No	Don’t remember	Didn’t influenced next uptake
Mahenge	Mawasiliano	F	32	Primary	Peasant	Unemployed	Not Married	Obove One year	Yes	Understand	Atleat two	Don’t Prevent	Don’t know	Never taken PCT	Side Effects	Don’t Know	Don’t know	Don’t Know	No Specific reason	Didn’t influenced next uptake	Didn’t influenced next uptake	No I have never heard about it	No	Don’t remember	Didn’t influenced next uptake
Mahenge	Mawasiliano	F	66	Primary	Peasant	Unemployed	Not Married	Obove One year	Yes	Understand	Atleat two	Don’t Prevent	Don’t know	Never taken PCT	Side Effects	Don’t Know	Don’t know	Don’t Know	No Specific reason	Didn’t influenced next uptake	Didn’t influenced next uptake	No I have never heard about it	No	Don’t remember	Didn’t influenced next uptake
Mahenge	Mawasiliano	M	22	Primary	Peasant	Unemployed	Married_Cohabiting	Obove One year	Yes	Understand	Atleat two	Prevent	Once a year	Taken PCT	Prevention effects	House to House	Brough at household	Don’t Stop Itching	No Specific reason	Didn’t influenced next uptake	Didn’t influenced next uptake	No I have never heard about it	No	Don’t remember	Didn’t influenced next uptake
Mahenge	Mawasiliano	F	42	Primary	Peasant	Unemployed	Married_Cohabiting	Obove One year	Yes	Understand	Atleat two	Don’t Prevent	Don’t know	Never taken PCT	Side Effects	Don’t Know	Don’t know	Don’t Know	No Specific reason	Didn’t influenced next uptake	Didn’t influenced next uptake	No I have never heard about it	No	Don’t remember	Didn’t influenced next uptake
Mahenge	Mawasiliano	M	18	Primary	Peasant	Unemployed	Not Married	Obove One year	Yes	Understand	Atleat two	Prevent	Don’t know	Taken PCT	Prevention effects	House to House	Brough at household	Don’t Stop Itching	No Specific reason	Didn’t influenced next uptake	Didn’t influenced next uptake	No I have never heard about it	No	Don’t remember	Didn’t influenced next uptake
Mahenge	Mawasiliano	F	29	Primary	Peasant	Unemployed	Married_Cohabiting	Obove One year	Yes	Don’t Understand	Atleat two	Don’t Prevent	Don’t know	Never taken PCT	Side Effects	Don’t Know	Don’t know	Don’t Know	No Specific reason	Didn’t influenced next uptake	Didn’t influenced next uptake	No I have never heard about it	No	Don’t remember	Didn’t influenced next uptake
Mahenge	Mawasiliano	F	26	Primary	Peasant	Unemployed	Married_Cohabiting	Obove One year	Yes	Understand	One Effect	Don’t Prevent	Don’t know	Never taken PCT	Side Effects	Don’t Know	Don’t know	Don’t Know	Side Effect	Didn’t influenced next uptake	Didn’t influenced next uptake	No I have never heard about it	No	Don’t remember	Didn’t influenced next uptake
Mahenge	Mawasiliano	M	19	Primary	Peasant	Unemployed	Not Married	Obove One year	Yes	Understand	One Effect	Don’t Prevent	Don’t know	Never taken PCT	Side Effects	Don’t Know	Don’t know	Don’t Know	Myth on Infertility_FP	Didn’t influenced next uptake	Didn’t influenced next uptake	No I have never heard about it	No	Don’t remember	Didn’t influenced next uptake
Mahenge	Mawasiliano	F	45	Primary	Peasant	Unemployed	Married_Cohabiting	Obove One year	Yes	Understand	One Effect	Prevent	Once a year	Taken PCT	Prevention effects	Fixed post	CDD's Compound	Don’t Stop Itching	Side Effect	Didn’t influenced next uptake	Influenced next uptake	No I have never heard about it	No	Don’t remember	Didn’t influenced next uptake
Mahenge	Mawasiliano	F	25	Secondary	Peasant	Unemployed	Married_Cohabiting	Obove One year	Yes	Understand	One Effect	Don’t Prevent	Don’t know	Never taken PCT	Side Effects	Don’t Know	Don’t know	Don’t Know	No Specific reason	Didn’t influenced next uptake	Didn’t influenced next uptake	No I have never heard about it	No	Don’t remember	Didn’t influenced next uptake
Mahenge	Mawasiliano	M	32	Primary	Peasant	Unemployed	Married_Cohabiting	Obove One year	Yes	Don’t Understand	Atleat two	Don’t Prevent	Don’t know	Never taken PCT	Side Effects	Don’t Know	Don’t know	Don’t Know	No Specific reason	Didn’t influenced next uptake	Didn’t influenced next uptake	No I have never heard about it	No	Don’t remember	Didn’t influenced next uptake
Mahenge	Mawasiliano	F	23	Primary	Peasant	Unemployed	Married_Cohabiting	Obove One year	Yes	Understand	Atleat two	Prevent	Once a year	Taken PCT	Prevention effects	House to House	CDD's Compound	Don’t Stop Itching	No Specific reason	Didn’t influenced next uptake	Didn’t influenced next uptake	No I have never heard about it	No	Don’t remember	Didn’t influenced next uptake
Mahenge	Mawasiliano	M	27	Primary	Peasant	Unemployed	Married_Cohabiting	Obove One year	No	Don’t Understand	One Effect	Don’t Prevent	Don’t know	Never taken PCT	Side Effects	Don’t Know	Don’t know	Don’t Know	No Specific reason	Infuenced next uptake	Influenced next uptake	No I have never heard about it	Yes	Oncho only	Influnced next uptake
Mahenge	Mawasiliano	M	21	Primary	Peasant	Unemployed	Not Married	Obove One year	Yes	Understand	One Effect	Don’t Prevent	Don’t know	Never taken PCT	Side Effects	Don’t Know	Don’t know	Don’t Know	No Specific reason	Didn’t influenced next uptake	Didn’t influenced next uptake	No I have never heard about it	No	Don’t remember	Didn’t influenced next uptake
Mahenge	Mawasiliano	M	48	Primary	Peasant	Unemployed	Married_Cohabiting	Obove One year	No	Don’t Understand	One Effect	Don’t Prevent	Don’t know	Never taken PCT	Side Effects	Don’t Know	Don’t know	Don’t Know	Side Effect	Didn’t influenced next uptake	Didn’t influenced next uptake	No I have never heard about it	No	Don’t remember	Didn’t influenced next uptake
Mahenge	Mawasiliano	F	23	Secondary	Peasant	Unemployed	Not Married	Obove One year	Yes	Understand	Atleat two	Don’t Prevent	Don’t know	Never taken PCT	Side Effects	Don’t Know	Don’t know	Don’t Know	No Specific reason	Didn’t influenced next uptake	Didn’t influenced next uptake	No I have never heard about it	No	Don’t remember	Didn’t influenced next uptake
Mahenge	Mawasiliano	F	64	Primary	Peasant	Unemployed	Married_Cohabiting	Obove One year	Yes	Understand	Atleat two	Prevent	Once a year	Taken PCT	Prevention effects	House to House	CDD's Compound	Don’t Stop Itching	No Specific reason	Didn’t influenced next uptake	Didn’t influenced next uptake	No I have never heard about it	No	Don’t remember	Didn’t influenced next uptake
Mahenge	Mawasiliano	M	42	Primary	Peasant	Unemployed	Not Married	Obove One year	Yes	Don’t Understand	Atleat two	Prevent	Once a year	Taken PCT	Prevention effects	House to House	Brough at household	Don’t Stop Itching	Side Effect	Didn’t influenced next uptake	Didn’t influenced next uptake	No I have never heard about it	No	Don’t remember	Didn’t influenced next uptake
Mahenge	Mawasiliano	M	59	Primary	Peasant	Unemployed	Married_Cohabiting	Obove One year	Yes	Don’t Understand	Atleat two	Prevent	Once a year	Taken PCT	Prevention effects	House to House	Brough at household	They stop itching	Myth on Infertility_FP	Infuenced next uptake	Didn’t influenced next uptake	No I have never heard about it	No	Don’t remember	Didn’t influenced next uptake
Mahenge	Mawasiliano	M	65	Primary	Peasant	Unemployed	Married_Cohabiting	Below One Yer	Yes	Understand	Atleat two	Don’t Prevent	Don’t know	Never taken PCT	Side Effects	Don’t Know	Don’t know	Don’t Know	No Specific reason	Didn’t influenced next uptake	Didn’t influenced next uptake	No I have never heard about it	No	Don’t remember	Didn’t influenced next uptake
Mahenge	Mawasiliano	F	24	Primary	SMEs	Self Employed	Not Married	Obove One year	Yes	Understand	Atleat two	Don’t Prevent	Don’t know	Never taken PCT	Side Effects	Don’t Know	Don’t know	Don’t Know	Side Effect	Infuenced next uptake	Influenced next uptake	No I have never heard about it	Yes	Hygiene and Ocho	Didn’t influenced next uptake
Mahenge	Mawasiliano	F	24	Primary	Peasant	Unemployed	Not Married	Obove One year	No	Don’t Understand	One Effect	Don’t Prevent	Don’t know	Never taken PCT	Side Effects	Don’t Know	Don’t know	Don’t Know	No Specific reason	Didn’t influenced next uptake	Influenced next uptake	No I have never heard about it	No	Don’t remember	Didn’t influenced next uptake
Mahenge	Mawasiliano	F	17	Secondary	Student	Unemployed	Not Married	Below One Yer	No	Don’t Understand	One Effect	Don’t Prevent	Don’t know	Never taken PCT	Side Effects	Don’t Know	Don’t know	Don’t Know	No Specific reason	Infuenced next uptake	Didn’t influenced next uptake	No I have never heard about it	No	Don’t remember	Didn’t influenced next uptake
