# Supplementary material for: Mass drug administration coverage and its determinants for the elimination of onchocerciasis in Ulanga District, Tanzania
Source: PLoS Negl Trop Dis. 2025 Apr 15;19(4):e0012219. doi: 10.1371/journal.pntd.0012219 (PMC12047752; doi:10.1371/journal.pntd.0012219)
Supplement: S2 Data — (XLSX) [file pntd.0012219.s002.xlsx]

## Sheet: Sheet1
	MDA Coverage per year (n)
Village/Community	2016		2017		2018
	CDD Register	HFSDF	CDD Register	HFSDF	CDD Register	HFSDF		2502	2649	0.671197	0.457985	0.633256
Isongo	1778	2982	2082	4190	2445	3857		5479						Village/Community		MDA Coverage per year (n)
Togo	1570		1691		1671			2566								2016				2017				2018
Mawasiliano	555	10557	578	27487	599	29015		2426							Population	CDD Register	recounted coverage	HFSDF	Coverage rported	CDD Register	recounted coverage	HFSDF	Coverage rported	CDD Register	recounted coverage	HFSDF	Coverage rported
Uponela	1393		1438		1559			10471	8900.35	0.391166	0.207528	0.223155		Isongo	2649	1778	67	2982	81	2082	46	4190	82	2445	63.3	3857	88
Total	5296	13539	5789	31677	6274	32872								Togo	8935	1570	39.1	10557	90.7	1691	20.8	27487	87.5	1671	22.3	29015	95
														Mawasiliano		555				578				599
														Uponela		1393				1438				1559
	MDA Coverage per year (%)								Total Population	2016	2017	2018		Total		5296		13539		5789		31677		6274		32872	32872
Village/Community	2016		2017		2018				Mahenge	10773	27895	28115
	CDD Register	HFSDF	CDD Register	HFSDF	CDD Register	HFSDF			Isongo	2649	4546	3861
Isongo Dispensary	0.67	0.81	0.46	0.82	0.6333	0.88			Togo	2392
Mahenge Hospital	0.3912	0.907	0.2075	0.875	0.2232	0.95			Mawasiliano	2530
									Uponera	2467

## Sheet: Sheet2
MDA Coverage Review						Total Population	2016	2017	2018
		Drug Uptake				Isongo	2649	4546	3861
Isongo		Yes	No			Togo	2382	2392	2458
	2016	1778	871	2649		Mawasiliano	2454	2530	2600		1173.85	1222.3	1270.75
	2017	2082	2464			Uponera	2399	2467	2535		1381	1438	1495
	Total	3860	3335
	P-Value (0.001)	OR 2.41 (2.1864-2.2590)			Drug Uptake
						2016			2017			2018
		Drug Uptake			Village	Pupulation	Uptake (n)	Coverage (%)	Pupulation	Uptake (n)	Coverage (%)	Pupulation	Uptake (n)	Coverage (%)
		Yes	No		Isongo	2649	1778	0.671197	4546	2082	0.457985	3861	2445	0.633256
	2016	1778	871		Togo	2382	1570	0.65911	2392	1691	0.70694	2458	1671	0.679821
	2017	2445	1416		Mawasiliano	1174	555	0.472743	1223	578	0.472608	1271	599	0.471282
	Total				Uponera	2588	1393	0.538253	2467	1438	0.582894	2535	1559	0.61499
	P Value = 0.002	OR 1.18 (1.07- 1.31)
Togo		Drug Uptake			Mawasiliano		Drug Uptake				Uponera		Drug Uptake
		Yes	No				Yes	No					Yes	No
	2016	1570	812			2016	555	619				2016	1399	1006
	2017	1691	701			2017	578	645				2017	1438	1029
	Total					Total						Total
	P-Value = 0.003	OR 0.8 (0.7-0.9)				P-Value =0.85	OR 0.99 (0.86-1.13)					P-Value = 0.93	OR 0.99 (0.89-1.12)
		Drug Uptake					Drug Uptake						Drug Uptake
		Yes	No				Yes	No					Yes	No
	2016	1570	812			2016	555	619				2016	1399	1006
	2018	1671	787			2018	599	672				2018	1559	976
	P-Value = 0.13	OR 0.9 (0.8-1. 0)				P-Value =0.72	OR 0.98 (0.86-1.11)					P-Value =0.02	OR 0.87(0.78-0.96)

## Sheet: Sheet3
Drug Uptake
	2016		2016	2017		2017	2018		2018		Drug Uptake
Village	Pupulation	Uptake (n)	Coverage (%)	Pupulation	Uptake (n)	Coverage (%)	Pupulation	Uptake (n)	Coverage (%)			2016	2017	2018
Isongo	2649	1778	0.671197	4546	2082	0.457985	3861	2445	0.633256		Isongo	0.671197	0.457985	0.633256
Togo	2382	1570	0.65911	2392	1691	0.70694	2458	1671	0.679821		Togo	0.65911	0.70694	0.679821
Mawasiliano	1174	555	0.472743	1223	578	0.472608	1271	599	0.471282		Mawasiliano	0.473	0.473	0.471
Uponera	2399	1393	0.580659	2467	1438	0.582894	2535	1559	0.61499		Uponera	0.580659	0.582894	0.61499

## Sheet: Sheet4
Drug Uptake
	2016			2017			2018
Village	Population	Uptake (n)	Coverage (%)	Population	Uptake (n)	Coverage (%)	Population	Uptake (n)	Coverage (%)
Isongo	2649	1778	0.671	4546	2082	0.458	3861	2445	0.633
Togo	2382	1570	0.659	2392	1691	0.707	2458	1671	0.68
Mawasiliano	2454	555	0.226	2530	578	0.228	2600	599	0.23
Uponera	2399	1393	0.581	2467	1438	0.583	2535	1559	0.615
